# Supplementary material for: Proteomics-Based Approach Identifies Altered ER Domain Properties by ALS-Linked VAPB Mutation
Source: Sci Rep. 2020 May 6;10:7610. doi: 10.1038/s41598-020-64517-z (PMC7203144; doi:10.1038/s41598-020-64517-z)
Supplement: Supplementary file 2 — Supplementary Tables [file 41598_2020_64517_MOESM2_ESM.xlsx]

## Sheet: S1
Supplemental Table S1. Identified proteins enriched in Climp63-IP from N2a cells.
*Log2 values of the Climp63-IP / DP1-IP from two IP sets using different antibodies.
**Means of the Log2 values. Proteins with both means (rep 1&2) over 1 were considered as "sheet-enriched proteins" in N2a cells.
			Replicate 1			Replicate 2
No	Description	Gene Symbol	CL/DP-1*	CL/DP-2*	Mean**	CL/DP-3*	CL/DP-4*	Mean**	Modifications
1	E3 ubiquitin-protein ligase synoviolin	Syvn1	3.933	6.805	5.98972	1.223	2.947	2.32851
2	Cytoskeleton-associated protein 4	Ckap4	5.92	5.813	5.86749	5.667	6.324	6.03258	Phospho [S17]; Ubiq [K251]
3	Calcium load-activated calcium channel	Tmco1	2.998	3.632	3.34955	1.321	1.45	1.38694
4	Peroxisome biogenesis factor 10	Pex10	2.89	2.993	2.94242	0.752	1.895	1.43385
5	Prolactin regulatory element-binding protein	Preb	2.85	2.901	2.87573	1.878	1.985	1.93249
6	3-hydroxy-3-methylglutaryl-coenzyme A reductase	Hmgcr	3.261	2.117	2.79954	0.787	1.208	1.0128
7	Lamin-B receptor	Lbr	3.035	2.434	2.76557	1.413	1.584	1.50103
8	Manganese-transporting ATPase 13A1	Atp13a1	3.027	2.396	2.74573	1.677	1.78	1.72942
9	Very-long-chain (3R)-3-hydroxyacyl-CoA dehydratase 3	Hacd3	2.684	2.69	2.687	1.528	1.713	1.62346
10	Borealin	Cdca8	2.854	2.034	2.50149	0.477	1.021	0.77449
11	GTP-binding nuclear protein Ran	Ran	3.088	1.213	2.43581	0.649	1.253	0.982381
12	Glycosylphosphatidylinositol anchor attachment 1 protein	Gpaa1	2.656	2.127	2.41561	0.916	1.765	1.40207
13	Translocation protein SEC63 homolog	Sec63	2.722	2.001	2.40608	1.049	1.512	1.29899
14	Leucine-rich repeat-containing protein 59	Lrrc59	2.733	1.977	2.40396	1.619	1.838	1.73265
15	Dolichyl-diphosphooligosaccharide--protein glycosyltransferase subunit STT3A	Stt3a	2.379	2.295	2.33761	1.838	2.074	1.96082
16	Histone H2A.Z	H2afz	2.505	2.092	2.31323	0.388	1.213	0.858685
17	7-dehydrocholesterol reductase	Dhcr7	2.381	2.237	2.3108	1.89	1.954	1.92235
18	Adipocyte-related X-chromosome expressed sequence 1	Arxes1	2.306	2.293	2.29951	0.746	0.695	0.720725
19	Signal peptidase complex subunit 2	Spcs2	2.794	1.377	2.2529	0.932	0.795	0.865126
20	PC4 and SFRS1-interacting protein	Psip1	2.519	1.794	2.20157	1.554	1.253	1.41134	Phospho [S176]
21	Ceramide synthase 5	Cers5	1.788	2.522	2.20118	2.204	2.505	2.36234
22	Protein LYRIC	Mtdh	2.4	1.937	2.18699	1.632	1.808	1.72268	Phospho [S423]
23	Protein transport protein Sec61 subunit alpha isoform 1	Sec61a1	2.169	2.146	2.15755	1.406	1.681	1.55004
24	Regulator of chromosome condensation	Rcc1	2.638	1.31	2.12169	0.859	0.897	0.878125
25	Tumor suppressor candidate 3	Tusc3	2.093	2.04	2.06674	1.578	1.707	1.64394
26	Dolichyl-diphosphooligosaccharide--protein glycosyltransferase subunit STT3B	Stt3b	2.062	2.038	2.05005	0.894	1.855	1.45308	Acetyl [N-Term]
27	Epoxide hydrolase 1	Ephx1	2.759	0.576	2.04614	0.718	0.349	0.545265
28	Inner nuclear membrane protein Man1	Lemd3	2.299	1.695	2.02838	1.33	1.961	1.67973	Acetyl [N-Term]
29	Histone H2AX	H2afx	2.397	1.472	2.0074	0.376	0.864	0.640536	Ubiq [K120]
30	Protein transport protein Sec61 subunit beta	Sec61b	2.157	1.805	1.99171	0.783	1.436	1.14613	Phospho [S17]
31	Transcription activator BRG1	Smarca4	2.631	0.771	1.98204	0.848	0.099	0.521571
32	Translocation protein SEC62	Sec62	2.101	1.675	1.90367	1.767	1.396	1.59339	Phospho [T158]
33	Lamina-associated polypeptide 2, isoforms beta/delta/epsilon/gamma	Tmpo	2.003	1.764	1.88844	1.136	1.732	1.46456
34	Zinc finger protein 512	Znf512	2.328	1.25	1.88743	0.547	1.071	0.832661
35	Histone-lysine N-methyltransferase 2A	Kmt2a	2.578	0.499	1.88447	3.724	0.879	2.91199	Phospho [Y903]
36	Sphingosine-1-phosphate lyase 1	Sgpl1	1.957	1.798	1.87969	1.363	1.538	1.45315	Acetyl [N-Term]
37	Histone H1.0	H1f0	2.285	1.287	1.87063	0.614	0.946	0.789529	Acetyl [N-Term; N-Term]; Ubiq [K85]
38	Poly [ADP-ribose] polymerase 1	Parp1	2.094	1.573	1.85689	0.78	1.057	0.925138
39	Histone H1.4	Hist1h1e	2.067	1.559	1.83524	0.513	1.052	0.807527	Acetyl [N-Term]; Phospho [T18]; Ubiq [K97]
40	Endoplasmic reticulum metallopeptidase 1	Ermp1	1.836	1.771	1.80387	0.715	1.46	1.13506
41	ADP/ATP translocase 1	Slc25a4	1.873	1.722	1.79947	0.976	1.107	1.04299	Acetyl [N-Term]; Ubiq [K147]
42	Nucleolar complex protein 2 homolog	Noc2l	2.329	0.937	1.79475	0.584	0.917	0.760087
43	Histone H2A type 2-A	Hist2h2aa1	2.006	1.509	1.7788	0.823	0.9	0.862014	Ubiq [K96]
44	Ceramide synthase 2	Cers2	1.799	1.702	1.75132	0.542	1.542	1.12696
45	Signal recognition particle receptor subunit beta	Srprb	1.789	1.689	1.73987	1.195	1.554	1.38564
46	Core histone macro-H2A.1	H2afy	2.012	1.402	1.739	1.013	1.313	1.17078
47	RRP12-like protein	Rrp12	2.202	1.041	1.73527	1.284	1.232	1.25823
48	Nuclear envelope integral membrane protein 1	Nemp1	2.281	0.837	1.73259	0.744	0.792	0.7682
49	Histone-lysine N-methyltransferase SUV39H2	Suv39h2	1.943	1.469	1.72538	0.664	1.069	0.880665	Phospho [S455]
50	Calnexin	Canx	1.881	1.519	1.71132	0.822	1.294	1.07722	Phospho [S563; S582]; Ubiq [K119]
51	Histone H1.2	Hist1h1c	1.876	1.511	1.70501	0.561	1.023	0.810415	Acetyl [N-Term]; Ubiq [K34]
52	Acyl-CoA 6-desaturase	Fads2	1.847	1.542	1.70255	0.287	0.765	0.545707
53	Torsin-1A-interacting protein 1	Tor1aip1	1.716	1.671	1.69368	1.525	1.629	1.57794
54	Acyl-CoA desaturase 3	Scd3	1.577	1.753	1.66768	1.032	1.023	1.02751
55	Cytochrome c oxidase subunit 2	Mtco2	1.859	1.426	1.65868	0.593	1.125	0.883384
56	Histone-lysine N-methyltransferase SUV39H1	Suv39h1	2.022	1.163	1.65551	0.714	1.128	0.9358
57	Nuclear receptor coactivator 5	Ncoa5	1.919	1.329	1.65395	0.847	0.921	0.884474
58	Very-long-chain 3-oxoacyl-CoA reductase	Hsd17b12	1.675	1.624	1.64973	1.207	1.362	1.28658
59	Thioredoxin-related transmembrane protein 2	Tmx2	1.666	1.632	1.6491	0.95	1.088	1.02065
60	Cleft lip and palate transmembrane protein 1 homolog	Clptm1	1.596	1.696	1.64687	0.571	1.276	0.966142	Acetyl [N-Term]
61	Inosine-5'-monophosphate dehydrogenase 2	Impdh2	1.932	1.291	1.64681	0.866	1.144	1.01169
62	Sarcoplasmic/endoplasmic reticulum calcium ATPase 2	Atp2a2	1.635	1.648	1.64151	0.887	1.451	1.19639
63	Peptidyl-prolyl cis-trans isomerase FKBP11	Fkbp11	1.657	1.616	1.63665	0.777	1.853	1.41307
64	Translocon-associated protein subunit gamma	Ssr3	1.752	1.501	1.63195	1.391	2.082	1.77748
65	Histone H2B type 1-M	Hist1h2bm	1.989	1.151	1.63001	0.833	0.919	0.876641	Acetyl [K13; K17]
66	ER membrane protein complex subunit 3	Emc3	1.717	1.535	1.62887	1.322	1.738	1.54494
67	Histone H3-like centromeric protein A	Cenpa	1.525	1.719	1.62526	1.164	1.126	1.14513
68	Histone H1.1	Hist1h1a	1.759	1.47	1.62172	0.55	1.038	0.814536	Acetyl [N-Term]; Ubiq [K92]
69	DNA topoisomerase 2-alpha	Top2a	1.828	1.372	1.61794	0.887	1.088	0.990998	Phospho [S1211]; Acetyl [N-Term]
70	Histone H4	Hist1h4a	1.94	1.182	1.61022	0.811	1.116	0.971545	Acetyl [K6; K9; K13]; Ubiq [K80]
71	Cytochrome c1, heme protein, mitochondrial	Cyc1	1.687	1.525	1.60827	0.565	1.281	0.96697	Acetyl [N-Term]
72	1-acyl-sn-glycerol-3-phosphate acyltransferase delta	Agpat4	1.494	1.709	1.6055	0.806	1.707	1.32572
73	Vesicle-associated membrane protein-associated protein A	Vapa	1.862	1.287	1.60296	0.95	0.982	0.966089	Acetyl [N-Term]
74	DDRGK domain-containing protein 1	Ddrgk1	1.578	1.624	1.60118	1.639	1.218	1.4438
75	DNA topoisomerase 1	Top1	1.752	1.422	1.59641	1.015	1.126	1.07157	Acetyl [N-Term]
76	WD repeat-containing protein 46	Wdr46	2.035	0.962	1.59604	0.838	1.006	0.924444	Acetyl [N-Term]
77	Vesicle transport protein SEC20	Bnip1	2.089	0.833	1.59357	0.383	0.824	0.620285	Acetyl [N-Term]
78	Mitochondrial proton/calcium exchanger protein	Letm1	1.904	1.197	1.59338	1.15	1.149	1.1495
79	Transcriptional regulator ATRX	Atrx	1.88	1.223	1.58858	1.022	0.408	0.747421
80	KH domain-containing, RNA-binding, signal transduction-associated protein 1	Khdrbs1	1.935	1.111	1.58105	0.788	0.95	0.871273
81	Dolichyl-diphosphooligosaccharide--protein glycosyltransferase subunit 2	Rpn2	1.862	1.231	1.58073	1.009	1.103	1.05677
82	Thioredoxin-related transmembrane protein 4	Tmx4	1.5	1.653	1.57853	0.886	1.274	1.093
83	RNA cytidine acetyltransferase	Nat10	1.882	1.193	1.57825	1.274	1.451	1.36521
84	Monoacylglycerol lipase ABHD12	Abhd12	1.82	1.287	1.57798	2.001	1.65	1.83615
85	Mannosyl-oligosaccharide glucosidase	Mogs	1.815	1.267	1.56686	1.128	1.318	1.22613
86	Histone H1.5	Hist1h1b	1.668	1.394	1.5375	0.611	0.963	0.797709	Acetyl [K34; K75]; Acetyl [N-Term]; Phospho [S18]; Ubiq [K64]
87	ATP-dependent zinc metalloprotease YME1L1	Yme1l1	1.659	1.4	1.5353	1.056	2.536	1.978
88	Minor histocompatibility antigen H13	Hm13	1.705	1.334	1.53139	1.073	1.277	1.1786
89	Integrin beta-1	Itgb1	1.791	1.185	1.51959	0.441	1.016	0.756959
90	Centromere protein V	Cenpv	1.932	0.929	1.51596	0.637	0.975	0.815876
91	Squalene synthase	Fdft1	2.031	0.68	1.50818	0.718	0.451	0.590668
92	Histone H2B type 1-K	Hist1h2bk	1.745	1.224	1.50789	0.84	0.814	0.827059	Acetyl [K6; K13; K16; K17]; Ubiq [K6]
93	High mobility group protein HMG-I/HMG-Y	Hmga1	1.702	1.275	1.50424	1.761	1.649	1.70609
94	Activated RNA polymerase II transcriptional coactivator p15	Sub1	1.703	1.262	1.49929	0.758	0.575	0.6694
95	SWI/SNF-related matrix-associated actin-dependent regulator of chromatin subfamily E member 1	Smarce1	2.129	0.278	1.48198	0.948	0.697	0.827952
96	DNA ligase 3	Lig3	1.552	1.392	1.47422	0.632	1.295	1.00126
97	ATP synthase subunit gamma, mitochondrial	Atp5f1c	1.72	1.166	1.46943	0.188	0.942	0.613708
98	Transmembrane protein 199	Tmem199	1.182	1.7	1.46412	0.749	0.537	0.646891
99	Phosphate carrier protein, mitochondrial	Slc25a3	1.478	1.449	1.46357	0.759	1.209	1.00147
100	Myosin-9	Myh9	1.832	0.958	1.4602	0.766	1.151	0.971305	Phospho [S1943]
101	E3 ubiquitin-protein ligase UHRF1	Uhrf1	1.719	1.142	1.45916	0.609	1.322	1.00911	Phospho [S289]
102	ADP/ATP translocase 2	Slc25a5	1.576	1.33	1.45824	0.687	1.247	0.994002	Acetyl [N-Term]
103	DNA (cytosine-5)-methyltransferase 1	Dnmt1	1.673	1.176	1.4458	0.443	1.096	0.806134
104	Thioredoxin-related transmembrane protein 1	Tmx1	1.4	1.485	1.44313	0.796	1.292	1.06521	Phospho [S245]
105	Heterochromatin protein 1-binding protein 3	Hp1bp3	1.635	1.214	1.4398	0.144	0.795	0.505912	Acetyl [N-Term]
106	Protein ELYS	Ahctf1	1.602	1.253	1.43803	0.283	1.111	0.755604
107	Structural maintenance of chromosomes flexible hinge domain-containing protein 1	Smchd1	1.74	1.054	1.4374	0.62	1.045	0.848094
108	Pogo transposable element with ZNF domain	Pogz	1.69	1.128	1.43619	0.565	1.237	0.939778
109	DNA topoisomerase 2-beta	Top2b	1.616	1.223	1.43284	0.304	1.087	0.747981	Phospho [S1537]
110	Protein RRP5 homolog	Pdcd11	1.734	1.042	1.4291	1.371	1.362	1.36651	Acetyl [N-Term]
111	Melanoma inhibitory activity protein 2	Mia2	1.682	1.116	1.42658	0.477	0.788	0.640864
112	Ribosome biogenesis protein BRX1 homolog	Brix1	1.841	0.836	1.4243	1.664	0.871	1.32131
113	2-oxoglutarate and iron-dependent oxygenase domain-containing protein 3	Ogfod3	1.885	0.715	1.41549	0.711	0.757	0.734183
114	Histone H3.1	Hist1h3a	1.623	1.168	1.41336	0.315	0.812	0.584797	Acetyl [K10; K15; K19; K24; K28; K65; K80; K123]; Ubiq [K28]
115	Nucleolar transcription factor 1	Ubtf	1.559	1.23	1.40386	0.582	1.025	0.820437
116	PH-interacting protein	Phip	1.609	1.161	1.40232	0.562	1.201	0.916593	Acetyl [K1497]
117	Nucleolar protein 7	Nol7	1.731	0.966	1.39862	0.418	1.082	0.787868
118	U3 small nucleolar RNA-associated protein 18 homolog	Utp18	0.697	1.854	1.3885	0.777	1.788	1.36931
119	Macoilin	Maco1	1.83	0.71	1.37606	1.545	1.298	1.42678
120	NHP2-like protein 1	Snu13	1.691	0.969	1.3747	0.356	0.699	0.53767	Acetyl [N-Term]
121	60S ribosomal protein L22	Rpl22	1.908	0.518	1.3743	0.608	0.745	0.678126
122	Bromodomain adjacent to zinc finger domain protein 1A	Baz1a	1.583	1.093	1.3587	0.014	1.556	0.981899
123	Dolichyl-phosphate beta-glucosyltransferase	Alg5	1.291	1.421	1.35746	0.917	1.119	1.02153
124	FACT complex subunit SPT16	Supt16h	1.533	1.14	1.34984	0.803	0.992	0.900593	Acetyl [N-Term]
125	Proliferation marker protein Ki-67	Mki67	1.486	1.199	1.34962	0.661	0.817	0.741108	Acetyl [N-Term]; Phospho [S517; T614; S2392; S2425; S2545; S2649; T3021]; Ubiq [K610]
126	Nucleolar protein 56	Nop56	1.634	0.989	1.34725	0.46	1.167	0.856382
127	Nucleolar protein 58	Nop58	1.667	0.919	1.34094	0.979	0.967	0.973012	Phospho [S509; S521]
128	Histone H2B type 2-B	Hist2h2bb	1.564	1.056	1.33224	0.623	0.725	0.674901	Acetyl [K13; K17]; Ubiq [K6]
129	Mediator of DNA damage checkpoint protein 1	Mdc1	1.655	0.904	1.32782	0.758	0.977	0.871652	Phospho [S168]
130	RNA binding motif protein, X-linked-like-1	Rbmxl1	1.714	0.779	1.32096	0.813	0.72	0.767249	Phospho [S205]; Acetyl [N-Term]
131	Myosin-10	Myh10	1.347	1.289	1.31829	0.529	0.815	0.679076
132	Tricarboxylate transport protein, mitochondrial	Slc25a1	1.538	1.05	1.31454	1.833	1.179	1.54275
133	Histone acetyltransferase KAT7	Kat7	1.627	0.906	1.31108	0.617	0.886	0.757761
134	Transducin beta-like protein 2	Tbl2	1.243	1.374	1.30999	1.143	0.726	0.949514
135	Probable U3 small nucleolar RNA-associated protein 11	Utp11	1.456	1.106	1.29159	0.472	0.913	0.709285
136	Histone H3.3	H3f3a	1.523	1.005	1.28712	1.11	0.379	0.790312	Acetyl [K10; K15; K19; K24; K65; K80; K123]; Ubiq [K19]
137	Protein Wiz	Wiz	1.649	0.778	1.27826	0.446	0.889	0.684437
138	Sterol-4-alpha-carboxylate 3-dehydrogenase, decarboxylating	Nsdhl	1.695	0.656	1.26708	0.839	0.304	0.596159	Acetyl [N-Term]
139	Long-chain-fatty-acid--CoA ligase 3	Acsl3	1.363	1.143	1.25719	1.475	0.954	1.23789	Acetyl [N-Term]
140	DDB1- and CUL4-associated factor 13	Dcaf13	1.464	1.012	1.25563	0.384	0.984	0.714969
141	Cell growth-regulating nucleolar protein	Lyar	1.782	0.393	1.24858	1.017	0.57	0.810743
142	U3 small nucleolar RNA-associated protein 15 homolog	Utp15	1.573	0.824	1.24657	1.202	0.865	1.04332	Acetyl [N-Term]
143	Myb-binding protein 1A	Mybbp1a	1.508	0.922	1.24455	0.676	0.907	0.796118	Acetyl [N-Term]; Phospho [S1253]
144	Targeting protein for Xklp2	Tpx2	1.537	0.866	1.24016	0.648	1.046	0.860681	Phospho [S486]
145	Calcium signal-modulating cyclophilin ligand	Camlg	1.067	1.391	1.23808	0.396	0.687	0.548825	Acetyl [N-Term]
146	Cytochrome b5 type B	Cyb5b	1.4	1.055	1.23779	0.617	1.142	0.90325	Acetyl [N-Term]; ; Acetyl [K12]
147	Ribosome production factor 2 homolog	Rpf2	1.794	0.294	1.23075	0.185	1.215	0.790032
148	Ras-related protein Rap-1b	Rap1b	1.282	1.145	1.21513	0.66	0.836	0.750682
149	Dolichyl-diphosphooligosaccharide--protein glycosyltransferase subunit DAD1	Dad1	1.506	0.85	1.21497	1.247	1.153	1.20077	Acetyl [N-Term]
150	Emerin	Emd	1.197	1.231	1.2141	0.609	1.181	0.923165
151	WD repeat-containing protein 75	Wdr75	1.224	1.192	1.20809	0.772	1.285	1.05118
152	WD repeat-containing protein 43	Wdr43	1.274	1.126	1.2019	0.475	0.995	0.758303
153	DNA repair protein XRCC1	Xrcc1	1.284	1.106	1.19774	0.633	0.9	0.772668
154	Nucleolar protein 14	Nop14	1.252	1.099	1.17753	0.756	1.136	0.958475
155	Mitochondrial carrier homolog 2	Mtch2	1.423	0.876	1.17527	0.43	1.088	0.796193
156	Phosphatidylinositide phosphatase SAC1	Sacm1l	1.302	1.031	1.17285	0.755	0.821	0.788377	Acetyl [N-Term]
157	Glyceraldehyde-3-phosphate dehydrogenase	Gapdh	1.627	0.498	1.17023	0.519	0.588	0.553912	Acetyl [N-Term]
158	Ras-related protein Rab-10	Rab10	1.393	0.898	1.16663	0.529	0.823	0.683476
159	Chromobox protein homolog 3	Cbx3	1.296	1.016	1.16278	0.498	0.91	0.718657	Acetyl [K5]; Acetyl [N-Term]
160	U3 small nucleolar RNA-associated protein 6 homolog	Utp6	1.34	0.958	1.16161	0.123	1.206	0.763823	Acetyl [N-Term]
161	WD repeat-containing protein 3	Wdr3	1.391	0.887	1.1609	1.153	1.137	1.14502
162	Vesicle-trafficking protein SEC22b	Sec22b	1.558	0.59	1.15371	0.342	0.771	0.572388
163	ATP synthase subunit epsilon, mitochondrial	Atp5f1e	1.205	1.095	1.15105	0.457	0.593	0.526602
164	Replication factor C subunit 1	Rfc1	1.549	0.599	1.15082	0.021	0.932	0.547243
165	U3 small nucleolar RNA-interacting protein 2	Rrp9	1.387	0.865	1.14948	0.483	0.932	0.724897	Acetyl [K113]
166	60S ribosomal protein L36a	Rpl36a	1.614	0.46	1.14943	0.797	0.199	0.528765
167	Deoxynucleotidyltransferase terminal-interacting protein 2	Dnttip2	1.333	0.934	1.14725	0.051	0.888	0.529367
168	NADH-cytochrome b5 reductase 3	Cyb5r3	1.326	0.941	1.1463	0.314	0.851	0.607342
169	Myosin regulatory light chain 12B	Myl12b	1.318	0.935	1.13917	0.764	1.005	0.889526
170	Vesicle-associated membrane protein-associated protein B	Vapb	1.4	0.795	1.12898	0.816	0.811	0.813502	Acetyl [N-Term]; ; Acetyl [K3]
171	60S ribosomal protein L30	Rpl30	1.441	0.719	1.1247	0.585	1.122	0.878342
172	Lanosterol 14-alpha demethylase	Cyp51a1	1.197	1.014	1.1084	0.632	0.822	0.730126
173	Nuclear RNA export factor 1	Nxf1	1.331	0.818	1.09718	0.402	1.107	0.797142
174	CDGSH iron-sulfur domain-containing protein 1	Cisd1	1.002	1.178	1.09268	0.877	0.995	0.937206
175	Probable ATP-dependent RNA helicase DDX56	Ddx56	1.487	0.545	1.09156	0.99	0.625	0.819012
176	CDGSH iron-sulfur domain-containing protein 2	Cisd2	1.23	0.922	1.0842	0.619	1.126	0.894658
177	Calcium-binding mitochondrial carrier protein Aralar1	Slc25a12	1.255	0.89	1.08401	0.18	0.99	0.641115
178	Ras-related protein Rab-7a	Rab7a	1.248	0.877	1.07439	0.316	1.014	0.706808
179	Ras-related protein Rab-14	Rab14	1.243	0.871	1.06896	0.049	1.683	1.08593
180	Prohibitin	Phb	1.201	0.922	1.06823	0.513	0.894	0.716041	Acetyl [N-Term]; ; Acetyl [K4]
181	Nucleolar RNA helicase 2	Ddx21	1.402	0.631	1.0674	0.338	0.775	0.572983	Phospho [S118; S218]; Acetyl [K163]
182	Nucleolar protein 10	Nol10	1.49	0.466	1.06701	0.998	0.799	0.901928
183	U3 small nucleolar RNA-associated protein 4 homolog	Utp4	1.325	0.752	1.06676	1.525	0.743	1.18635
184	Transmembrane protein 109	Tmem109	1.244	0.856	1.063	0.829	0.729	0.779866
185	Transducin beta-like protein 3	Tbl3	1.122	0.933	1.03059	0.471	1.102	0.820727	Acetyl [N-Term]
186	Zinc transporter SLC39A7	Slc39a7	1.118	0.925	1.02472	0.691	0.744	0.717743
187	KRR1 small subunit processome component homolog	Krr1	1.386	0.537	1.02307	0.258	0.881	0.602871
188	Sphingosine-1-phosphate phosphatase 1	Sgpp1	1.024	1.018	1.021	0.153	1.057	0.674677	Phospho [S101]
189	60S ribosomal protein L35a	Rpl35a	1.281	0.693	1.01675	0.62	0.851	0.740118
190	Signal peptidase complex catalytic subunit SEC11C	Sec11c	0.898	1.124	1.01542	1.054	0.961	1.00825
191	Retinol dehydrogenase 11	Rdh11	1.343	0.577	1.01025	0.26	0.814	0.56343
192	Membrane-associated progesterone receptor component 2	Pgrmc2	1.06	0.951	1.00653	0.88	1.034	0.959054	Phospho [T205]
193	ER membrane protein complex subunit 1	Emc1	1.013	0.994	1.00353	0.579	0.91	0.753972
194	Long-chain-fatty-acid--CoA ligase 4	Acsl4	1.104	0.895	1.00328	0.963	0.89	0.926962

## Sheet: S2
Supplemental Table S2. Identified proteins enriched in DP1-IP from N2a cells.
*Log2 values of the Climp63-IP / DP1-IP from two IP sets using different antibodies.
**Means of the Log2 values. All of the proteins listed here were considered as "tubule-enriched proteins" in N2a cells.
			Replicate 1			Replicate 2
No	Description	Gene Symbol	CL/DP-1*	CL/DP-2*	Mean**	CL/DP-3*	CL/DP-4*	Mean**	Modifications
1	Prenylated Rab acceptor protein 1	Rabac1	-5.047	-5.119	-5.08255	-5.245	-5.345	-5.29413
2	Receptor expression-enhancing protein 5	Reep5	-3.569	-3.787	-3.67389	-4.113	-4.522	-4.30305	Ubiq [K160]
3	Uncharacterized protein KIAA2013	Kiaa2013	-3.308	-3.323	-3.31548	-1.797	-0.663	-1.12134
4	TATA element modulatory factor	Tmf1	-3.143	-3.261	-3.20079	-0.475	-2.611	-1.17927
5	Golgi integral membrane protein 4	Golim4	-2.847	-2.015	-2.37184	-0.677	-1.274	-0.944837	Phospho [Y633]
6	Reticulon-4	Rtn4	-2.443	-2.292	-2.36553	-2.632	-1.67	-2.07226	Phospho [S953]
7	Protein SOGA3	Soga3	-2.258	-2.414	-2.33389	-1.494	-2.192	-1.80119
8	Protein YIPF3	Yipf3	-2.127	-2.189	-2.15767	-4.68	-1.049	-1.93701
9	Transmembrane 9 superfamily member 2	Tm9sf2	-2.178	-2.024	-2.09895	-0.882	-1.553	-1.17884
10	Reticulon-3	Rtn3	-1.989	-2.112	-2.04919	-2.794	-2.189	-2.46002	Acetyl [N-Term]
11	Secretory carrier-associated membrane protein 3	Scamp3	-1.828	-1.929	-1.87762	-2.188	-1.834	-2.00017
12	Transmembrane 9 superfamily member 4	Tm9sf4	-1.739	-1.609	-1.67254	-2.451	-0.932	-1.50019
13	Cation-dependent mannose-6-phosphate receptor	M6pr	-1.581	-1.625	-1.60283	-1.849	-1.086	-1.41764
14	Reticulophagy regulator 3	Retreg3	-1.772	-1.306	-1.52027	-1.901	-1.347	-1.59757	Phospho [S320]; Acetyl [N-Term]
15	Endoplasmic reticulum resident protein 44	Erp44	-1.068	-1.484	-1.26106	-0.822	-0.831	-0.826493
16	UDP-glucose:glycoprotein glucosyltransferase 1	Uggt1	-1.25	-1.203	-1.22631	-0.495	-0.091	-0.278904
17	Peptidyl-prolyl cis-trans isomerase FKBP2	Fkbp2	-1.147	-0.902	-1.01931	-1.61	-0.44	-0.909508
18	Nucleobindin-2	Nucb2	-0.677	-1.311	-0.95945	-1.183	-1.071	-1.12591
19	Thioredoxin domain-containing protein 12	Txndc12	-1.192	-0.748	-0.952986	-0.899	-0.601	-0.742319
20	Prosaposin	Psap	-0.756	-1.117	-0.925238	-1.353	-0.947	-1.13576
21	Sulfhydryl oxidase 2	Qsox2	-0.764	-1.093	-0.919142	-1.389	-0.863	-1.10216
22	Protein canopy homolog 2	Cnpy2	-0.971	-0.852	-0.910273	-0.87	-0.412	-0.622901
23	Atlastin-2	Atl2	-0.743	-1.053	-0.88969	-0.373	-1.154	-0.711284
24	Endoplasmin	Hsp90b1	-0.722	-1.011	-0.859276	-0.69	-0.265	-0.461906	Ubiq [K663]
25	ATPase WRNIP1	Wrnip1	-0.244	-1.889	-0.843739	-0.567	-0.306	-0.430606
26	Ubiquilin-2	Ubqln2	-0.462	-1.249	-0.802488	-0.124	-0.427	-0.26756	Acetyl [N-Term]
27	Protein disulfide-isomerase	P4hb	-0.61	-0.983	-0.784479	-0.391	-0.339	-0.364766
28	Peptidyl-prolyl cis-trans isomerase B	Ppib	-0.739	-0.794	-0.766238	-2.239	-0.217	-0.899445
29	Neutral alpha-glucosidase AB	Ganab	-0.71	-0.822	-0.764913	-0.461	-0.094	-0.265861
30	Myeloid leukemia factor 2	Mlf2	-0.815	-0.714	-0.763616	-0.895	-0.705	-0.796874	Phospho [S237]
31	DnaJ homolog subfamily B member 6	Dnajb6	-0.933	-0.56	-0.734479	-0.54	-0.113	-0.31076	Acetyl [N-Term]
32	Nucleobindin-1	Nucb1	-0.339	-1.276	-0.73273	-1.177	-1.211	-1.1939
33	Transmembrane 9 superfamily member 3	Tm9sf3	-0.552	-0.865	-0.700028	-1.503	-0.763	-1.08607
34	Glucosidase 2 subunit beta	Prkcsh	-0.656	-0.728	-0.691551	-0.765	-0.376	-0.557429
35	Atlastin-3	Atl3	-0.553	-0.834	-0.686669	-0.079	-0.605	-0.318159
36	Golgin subfamily A member 5	Golga5	-0.464	-0.903	-0.666866	-0.959	-0.926	-0.942406
37	Endoplasmic reticulum resident protein 29	Erp29	-0.795	-0.539	-0.661329	-0.348	-0.362	-0.354983
38	Endoplasmic reticulum chaperone BiP	Hspa5	-0.508	-0.829	-0.659591	-0.609	-0.25	-0.418362
39	LRP chaperone MESD	Mesd	-0.362	-0.967	-0.633016	-1.102	-0.5	-0.769825
40	Casein kinase II subunit alpha	Csnk2a1	-0.619	-0.624	-0.621498	-0.879	-0.41	-0.625525
41	Hypoxia up-regulated protein 1	Hyou1	-0.66	-0.58	-0.619446	-0.449	-0.085	-0.25555
42	Vesicle-fusing ATPase	Nsf	-0.504	-0.711	-0.603791	-1.039	-0.355	-0.656837
43	AP-1 complex subunit beta-1	Ap1b1	-0.299	-0.986	-0.601988	-0.833	-0.186	-0.47353
44	cAMP-dependent protein kinase type I-alpha regulatory subunit	Prkar1a	-0.325	-0.932	-0.596809	-0.304	-0.156	-0.228103
45	Keratinocyte-associated transmembrane protein 2	Kct2	-0.724	-0.475	-0.594135	-0.603	-0.283	-0.434146
46	Alpha-mannosidase 2	Man2a1	-0.162	-1.213	-0.593838	-1.226	-0.484	-0.807814
47	Reticulocalbin-1	Rcn1	-0.482	-0.669	-0.572472	-0.766	-0.52	-0.637763
48	Protein disulfide-isomerase A3	Pdia3	-0.488	-0.64	-0.561999	-0.466	-0.314	-0.387999	Ubiq [K335]
49	Protein disulfide-isomerase A4	Pdia4	-0.335	-0.831	-0.561788	-0.401	-0.38	-0.390462
50	B-cell receptor-associated protein 29	Bcap29	-0.446	-0.586	-0.514302	-1.735	-1.111	-1.38952

## Sheet: S3
Supplemental Table S3. Identified proteins enriched in Climp63-IP from HEK cells.
*Log2 values of the Climp63-IP / DP1-IP from two IP sets using different antibodies.
**Means of the Log2 values.
No	Description	Gene Symbol	CL/DP-1*	CL/DP-2*	Mean**	Modifications
1	U3 small nucleolar RNA-associated protein 15 homolog	UTP15	2.705	7.272	6.33162
2	Cytoskeleton-associated protein 4	CKAP4	4.956	5.933	5.52567
3	Something about silencing protein 10	UTP3	3.004	6.163	5.3161
4	Malate dehydrogenase, mitochondrial	MDH2	1.92	4.744	3.93457
5	Heterogeneous nuclear ribonucleoprotein A0	HNRNPA0	1.484	4.447	3.62108
6	ESF1 homolog	ESF1	2.705	4.157	3.60644
7	Nucleolar complex protein 4 homolog	NOC4L	3.14	3.374	3.26174
8	ATP-dependent RNA helicase DDX24	DDX24	2.404	3.496	3.05094
9	Ribosome production factor 2 homolog	RPF2	1.542	3.632	2.93637
10	Junctional adhesion molecule A	F11R	1.478	3.605	2.90241
11	Probable ATP-dependent RNA helicase DDX47	DDX47	2.053	3.292	2.80161	Acetyl [N-Term]
12	Activator of basal transcription 1	ABT1	0.855	3.47	2.68814
13	Protein lin-7 homolog C	LIN7C	1.311	3.376	2.68516
14	Ribosome biogenesis protein NSA2 homolog	NSA2	2.714	2.556	2.63716
15	KRR1 small subunit processome component homolog	KRR1	1.185	3.262	2.56885	Acetyl [N-Term]
16	U3 small nucleolar RNA-associated protein 6 homolog	UTP6	1.804	3.065	2.5681	Acetyl [N-Term]
17	Retinoic acid-induced protein 1	RAI1	2.354	2.725	2.55139
18	U3 small nucleolar ribonucleoprotein protein MPP10	MPHOSPH10	1.743	3.027	2.52337
19	Replication factor C subunit 3	RFC3	2.286	2.711	2.51409
20	Cytoskeleton-associated protein 2	CKAP2	2.632	2.241	2.44971
21	H/ACA ribonucleoprotein complex subunit DKC1	DKC1	1.698	2.896	2.41793	Acetyl [N-Term]; Phospho [S494; T496; T497]
22	H/ACA ribonucleoprotein complex subunit 2	NHP2	1.315	3.017	2.40366
23	Nucleolar protein 58	NOP58	1.799	2.822	2.39934	Phospho [S502]
24	Splicing factor, proline- and glutamine-rich	SFPQ	1.738	2.851	2.39927
25	Triosephosphate isomerase	TPI1	1.092	3.063	2.39077
26	Annexin A2	ANXA2	1.256	2.964	2.34925	Acetyl [N-Term]
27	Nipped-B-like protein	NIPBL	2.11	2.549	2.34613
28	Non-POU domain-containing octamer-binding protein	NONO	1.873	2.697	2.34305
29	Unconventional myosin-Ic	MYO1C	0.847	3.055	2.33766
30	Neural cell adhesion molecule 1	NCAM1	2.468	2.183	2.33253
31	Nucleolar and coiled-body phosphoprotein 1	NOLC1	1.879	2.668	2.32678
32	High mobility group protein HMG-I/HMG-Y	HMGA1	1.898	2.656	2.32622	Acetyl [N-Term]
33	Ubiquitin carboxyl-terminal hydrolase 36	USP36	2.084	2.533	2.3259
34	Nucleolar protein 7	NOL7	1.981	2.535	2.28443
35	Ezrin	EZR	1.75	2.658	2.27429
36	Probable U3 small nucleolar RNA-associated protein 11	UTP11	1.696	2.682	2.27164
37	Nucleolar protein 56	NOP56	1.708	2.619	2.23424
38	Neuroblast differentiation-associated protein AHNAK	AHNAK	1.535	2.683	2.2203
39	H/ACA ribonucleoprotein complex subunit 3	NOP10	1.578	2.647	2.20933
40	Nucleolar complex protein 3 homolog	NOC3L	1.594	2.627	2.20105
41	Protein RRP5 homolog	PDCD11	1.464	2.679	2.19579	Acetyl [N-Term]
42	Protein transport protein Sec61 subunit alpha isoform 1	SEC61A1	1.086	2.806	2.18844
43	10 kDa heat shock protein, mitochondrial	HSPE1	1.702	2.522	2.16949
44	NHP2-like protein 1	SNU13	1.649	2.549	2.16807
45	WD repeat-containing protein 43	WDR43	1.596	2.564	2.15971
46	High mobility group protein HMGI-C	HMGA2	1.623	2.543	2.15513
47	PC4 and SFRS1-interacting protein	PSIP1	1.776	2.437	2.14403
48	U3 small nucleolar RNA-associated protein 14 homolog A	UTP14A	1.563	2.547	2.13732
49	MKI67 FHA domain-interacting nucleolar phosphoprotein	NIFK	2.037	2.222	2.13246
50	Protein 4.1	EPB41	1.548	2.546	2.13163
51	Nucleolar protein 6	NOL6	1.608	2.514	2.13098
52	Plexin-B2	PLXNB2	1.249	2.669	2.12708
53	Ribosome biogenesis protein WDR12	WDR12	1.635	2.49	2.12493
54	Na(+)/H(+) exchange regulatory cofactor NHE-RF2	SLC9A3R2	0.969	2.755	2.12234
55	U3 small nucleolar RNA-interacting protein 2	RRP9	1.394	2.584	2.10837	Acetyl [K129]
56	Telomere-associated protein RIF1	RIF1	2.121	2.068	2.09474
57	RRP15-like protein	RRP15	1.692	2.391	2.08343
58	Guanine nucleotide-binding protein-like 3	GNL3	2.191	1.956	2.07828
59	Probable C-mannosyltransferase DPY19L3	DPY19L3	0.777	2.732	2.06304
60	Ribosomal RNA small subunit methyltransferase NEP1	EMG1	1.396	2.515	2.06138	Acetyl [N-Term]
61	Synaptosomal-associated protein 23	SNAP23	1.304	2.538	2.0491
62	Serine/arginine repetitive matrix protein 1	SRRM1	1.943	2.12	2.03421	Phospho [T581; S583]
63	U3 small nucleolar RNA-associated protein 18 homolog	UTP18	1.277	2.527	2.03335
64	Pescadillo homolog	PES1	1.422	2.447	2.02368
65	Ras-related protein Rap-1b	RAP1B	0.743	2.691	2.02348
66	RNA cytidine acetyltransferase	NAT10	1.107	2.577	2.02165
67	60S ribosomal protein L7-like 1	RPL7L1	1.316	2.492	2.02065
68	Rac GTPase-activating protein 1	RACGAP1	2.623	0.945	2.01533
69	WD repeat-containing protein 3	WDR3	1.577	2.344	2.01088
70	RRP12-like protein	RRP12	1.28	2.489	2.0076
71	Proliferation-associated protein 2G4	PA2G4	0.029	2.811	2.00684
72	Pericentriolar material 1 protein	PCM1	2.189	1.791	2.00368	Phospho [S65]
73	Histone H1.5	HIST1H1B	2.259	1.692	2.00318	Ubiq [K67]
74	Integrin alpha-2	ITGA2	1.496	2.375	2.00143
75	Nucleolar protein 16	NOP16	2.013	1.965	1.9892
76	Bystin	BYSL	2.075	1.894	1.98734
77	Ribosome biogenesis regulatory protein homolog	RRS1	1.567	2.3	1.97956
78	HEAT repeat-containing protein 1	HEATR1	1.601	2.275	1.97701	Acetyl [N-Term]
79	Nucleolar protein 8	NOL8	1.789	2.137	1.97347
80	2',3'-cyclic-nucleotide 3'-phosphodiesterase	CNP	1.336	2.409	1.97004
81	Proline-, glutamic acid- and leucine-rich protein 1	PELP1	1.987	1.94	1.96369	Acetyl [N-Term]
82	Inactive tyrosine-protein kinase 7	PTK7	0.818	2.592	1.96205
83	Unconventional myosin-Ib	MYO1B	1.697	2.184	1.96095
84	Nucleolar GTP-binding protein 1	GTPBP4	1.359	2.384	1.96068
85	ATP-dependent RNA helicase DDX18	DDX18	1.502	2.288	1.94788
86	Transgelin-2	TAGLN2	1.226	2.425	1.94663
87	Annexin A6	ANXA6	1.995	1.893	1.9449
88	Insulin receptor substrate 4	IRS4	1.794	2.052	1.92876
89	Nucleolar complex protein 2 homolog	NOC2L	1.473	2.261	1.92014	Phospho [S49]
90	Guanine nucleotide-binding protein G(I)/G(S)/G(T) subunit beta-1	GNB1	0.969	2.485	1.91759	Acetyl [N-Term]
91	DNA repair protein XRCC1	XRCC1	1.501	2.211	1.89924
92	Phosphate carrier protein, mitochondrial	SLC25A3	1.136	2.388	1.89375
93	Protein KRI1 homolog	KRI1	1.394	2.264	1.89361	Ubiq [K121]
94	Tricarboxylate transport protein, mitochondrial	SLC25A1	1.263	2.31	1.87947
95	Ras-related C3 botulinum toxin substrate 1	RAC1	1.389	2.241	1.877
96	DDB1- and CUL4-associated factor 13	DCAF13	1.341	2.264	1.87509
97	Chromobox protein homolog 1	CBX1	1.471	2.188	1.87359
98	WD repeat-containing protein 46	WDR46	1.491	2.166	1.86762
99	Probable ATP-dependent RNA helicase DDX10	DDX10	1.441	2.186	1.86106
100	RNA-binding protein 14	RBM14	1.545	2.118	1.85976
101	Unconventional myosin-Id	MYO1D	1.283	2.27	1.85931
102	Nuclear receptor coactivator 5	NCOA5	1.346	2.235	1.85792
103	rRNA 2'-O-methyltransferase fibrillarin	FBL	1.555	2.103	1.85486
104	Probable ATP-dependent RNA helicase DDX56	DDX56	1.593	2.069	1.85054
105	ATP-dependent RNA helicase DDX54	DDX54	1.469	2.148	1.84808
106	WD repeat-containing protein 36	WDR36	1.355	2.209	1.84429
107	Heterogeneous nuclear ribonucleoproteins A2/B1	HNRNPA2B1	1.494	2.117	1.83887	Acetyl [N-Term]
108	Chromobox protein homolog 5	CBX5	1.406	2.153	1.82732
109	Deoxynucleotidyltransferase terminal-interacting protein 2	DNTTIP2	1.519	2.081	1.82719
110	Monocarboxylate transporter 1	SLC16A1	1.261	2.223	1.82074	Phospho [S461; T466; S467]
111	Nucleolar protein 10	NOL10	1.438	2.119	1.81831
112	WD repeat-containing protein 75	WDR75	1.321	2.182	1.8148
113	Protein LYRIC	MTDH	1.043	2.308	1.80992
114	40S ribosomal protein S30	FAU	0.36	2.506	1.79989
115	Chromodomain-helicase-DNA-binding protein 1	CHD1	1.331	2.146	1.7953
116	DNA ligase 3	LIG3	1.058	2.272	1.7891	Phospho [T205; T209; S210]
117	BET1 homolog	BET1	0.136	2.539	1.78883
118	Stomatin-like protein 2, mitochondrial	STOML2	1.556	1.987	1.78754
119	Cellular tumor antigen p53	TP53	1.356	2.119	1.78736
120	Transducin beta-like protein 3	TBL3	1.343	2.126	1.78698	Acetyl [N-Term]
121	Probable ribosome biogenesis protein RLP24	RSL24D1	1.572	1.971	1.78525
122	Prelamin-A/C	LMNA	1.253	2.17	1.78316
123	Suppressor of SWI4 1 homolog	PPAN	1.29	2.148	1.78187	Phospho [S359]
124	Probable global transcription activator SNF2L1	SMARCA1	1.12	2.23	1.77922
125	DNA-directed RNA polymerase I subunit RPA34	CD3EAP	1.512	2.004	1.77887
126	Ribosomal L1 domain-containing protein 1	RSL1D1	1.36	2.103	1.77881	Phospho [T358; S361]; Acetyl [N-Term; N-Term]; Acetyl [K408]
127	Histone H1.0	H1F0	1.507	1.996	1.77212	Acetyl [N-Term]
128	Treacle protein	TCOF1	1.326	2.103	1.76619	Phospho [S375; S381; S1350; S1376; S1378]
129	Protein MAK16 homolog	MAK16	1.53	1.967	1.76498
130	Large neutral amino acids transporter small subunit 1	SLC7A5	1.59	1.909	1.7583
131	Brain acid soluble protein 1	BASP1	1.145	2.186	1.75742
132	Pumilio homolog 3	PUM3	1.717	1.79	1.75396
133	Guanine nucleotide-binding protein G(s) subunit alpha isoforms XLas	GNAS	1.257	2.121	1.75273
134	Histone H2B type 2-F	HIST2H2BF	1.473	1.982	1.74983	Acetyl [K21]; Ubiq [K6]
135	PIN2/TERF1-interacting telomerase inhibitor 1	PINX1	1.382	2.031	1.74269
136	Periodic tryptophan protein 2 homolog	PWP2	1.372	2.024	1.73452
137	ADP/ATP translocase 2	SLC25A5	1.049	2.195	1.73292	Acetyl [N-Term]
138	Transformer-2 protein homolog beta	TRA2B	1.182	2.129	1.73185
139	Protein ELYS	AHCTF1	1.517	1.917	1.73082
140	DNA topoisomerase 2-alpha	TOP2A	1.214	2.109	1.72982	Phospho [S1387; S1391; S1392; S1393; T1397]
141	Nucleophosmin	NPM1	1.571	1.871	1.72878	Phospho [S112; S125]
142	Probable rRNA-processing protein EBP2	EBNA1BP2	1.635	1.813	1.72674
143	DNA repair protein RAD50	RAD50	1.715	1.738	1.72655
144	Thyroid transcription factor 1-associated protein 26	CCDC59	1.064	2.166	1.71776
145	RNA-binding protein 28	RBM28	1.433	1.954	1.71689
146	ADP/ATP translocase 3	SLC25A6	1.034	2.172	1.71241	Acetyl [N-Term]
147	Ribosomal RNA processing protein 1 homolog A	RRP1	1.527	1.876	1.71203
148	Single-stranded DNA-binding protein, mitochondrial	SSBP1	0.945	2.208	1.71051
149	Enhancer of rudimentary homolog	ERH	1.012	2.179	1.71042	Acetyl [N-Term]
150	CCAAT/enhancer-binding protein zeta	CEBPZ	1.376	1.981	1.70998
151	Transcription factor A, mitochondrial	TFAM	1.484	1.905	1.7098
152	RNA-binding protein PNO1	PNO1	1.473	1.911	1.70856
153	Serine/arginine-rich splicing factor 9	SRSF9	1.287	2.02	1.69956	Phospho [S189]
154	Cofilin-1	CFL1	1.05	2.14	1.69558	Acetyl [N-Term]
155	Zinc finger protein 512	ZNF512	1.791	1.571	1.68519
156	Arginine and glutamate-rich protein 1	ARGLU1	1.728	1.629	1.67935
157	Coiled-coil domain-containing protein 86	CCDC86	1.359	1.937	1.67675	Phospho [T42; S47; S58; S91]
158	Transcription elongation factor SPT5	SUPT5H	1.427	1.889	1.67642
159	pre-rRNA processing protein FTSJ3	FTSJ3	1.286	1.983	1.67619
160	Ribosomal biogenesis protein LAS1L	LAS1L	1.53	1.807	1.67514
161	Ribosomal RNA processing protein 1 homolog B	RRP1B	1.299	1.973	1.67501
162	Myb-binding protein 1A	MYBBP1A	1.224	2.012	1.67114	Phospho [S1267]
163	DBIRD complex subunit ZNF326	ZNF326	1.251	1.995	1.67044
164	Histone H2B type 1-B	HIST1H2BB	1.493	1.826	1.66909
165	Interleukin enhancer-binding factor 3	ILF3	1.357	1.922	1.66698
166	Alpha-enolase	ENO1	1.024	2.11	1.66686
167	Surfeit locus protein 6	SURF6	1.468	1.838	1.66483
168	Translocon-associated protein subunit delta	SSR4	0.769	2.211	1.66313
169	Ribosome-binding protein 1	RRBP1	1.116	2.049	1.65664
170	Lamina-associated polypeptide 2, isoforms beta/gamma	TMPO	1.351	1.908	1.65622
171	Probable ATP-dependent RNA helicase DDX27	DDX27	1.423	1.849	1.65167
172	Ribosome biogenesis protein BOP1	BOP1	1.256	1.96	1.65052
173	Cell growth-regulating nucleolar protein	LYAR	1.375	1.88	1.64948
174	Nucleolar RNA helicase 2	DDX21	1.322	1.907	1.64395	Phospho [S89; S121]
175	Histone H2A.Z	H2AFZ	1.107	2.027	1.63913
176	60S ribosomal protein L22	RPL22	1.751	1.516	1.63828
177	Uncharacterized protein C1orf131	C1orf131	0.995	2.08	1.63718
178	CD59 glycoprotein	CD59	1.072	2.036	1.63306
179	Alpha-actinin-4	ACTN4	1.458	1.785	1.63074
180	Scaffold attachment factor B1	SAFB	1.207	1.953	1.62769	Acetyl [N-Term]; Phospho [S604]
181	Malectin	MLEC	1.077	2.021	1.62487
182	Nectin-2	NECTIN2	1.014	2.05	1.62306
183	Chromatin assembly factor 1 subunit A	CHAF1A	1.395	1.813	1.61909
184	Heterogeneous nuclear ribonucleoprotein L	HNRNPL	1.231	1.921	1.61686
185	Fructose-bisphosphate aldolase A	ALDOA	0.971	2.059	1.61522
186	Probable 28S rRNA (cytosine(4447)-C(5))-methyltransferase	NOP2	1.287	1.88	1.61376
187	Protein transport protein Sec61 subunit beta	SEC61B	0.915	2.074	1.60789	Phospho [S13; S14; S17]
188	Neutral amino acid transporter B(0)	SLC1A5	1.046	2.01	1.60706
189	Prostaglandin F2 receptor negative regulator	PTGFRN	0.925	2.064	1.6041
190	Inner nuclear membrane protein Man1	LEMD3	1.131	1.957	1.60232	Acetyl [N-Term]
191	Methyl-CpG-binding protein 2	MECP2	1.154	1.94	1.59988
192	Transcription activator BRG1	SMARCA4	1.238	1.879	1.59381
193	Histone H4	HIST1H4A	1.222	1.888	1.59309	Acetyl [K6; K9; K13; K17]; Ubiq [K78]
194	Band 4.1-like protein 2	EPB41L2	1.206	1.894	1.59063	Acetyl [N-Term]
195	Nicastrin	NCSTN	0.74	2.117	1.58691
196	Histone H2B type 1-L	HIST1H2BL	0.996	2	1.58363	Acetyl [K17; K21; K24]
197	Chromobox protein homolog 3	CBX3	1.191	1.891	1.58305
198	Pre-mRNA-splicing factor ATP-dependent RNA helicase DHX15	DHX15	1.146	1.917	1.5824
199	Structural maintenance of chromosomes flexible hinge domain-containing protein 1	SMCHD1	1.389	1.743	1.57683	Acetyl [N-Term]
200	T-complex protein 1 subunit zeta	CCT6A	2.107	0.718	1.57358
201	Core histone macro-H2A.2	H2AFY2	1.403	1.725	1.57296
202	SAFB-like transcription modulator	SLTM	1.136	1.904	1.57051	Acetyl [N-Term]
203	Pre-mRNA-processing factor 19	PRPF19	1.652	1.48	1.56856
204	Plasma membrane calcium-transporting ATPase 1	ATP2B1	1.025	1.955	1.56368
205	Serine/arginine-rich splicing factor 10	SRSF10	1.19	1.854	1.55987
206	eIF-2-alpha kinase activator GCN1	GCN1	1.72	1.375	1.55779	Acetyl [N-Term]; Phospho [S2640]
207	Nucleolar GTP-binding protein 2	GNL2	1.518	1.596	1.55753
208	Ribosomal RNA processing protein 36 homolog	RRP36	1.455	1.652	1.55686
209	Scaffold attachment factor B2	SAFB2	1.098	1.904	1.55657	Acetyl [N-Term]
210	3-beta-hydroxysteroid-Delta(8),Delta(7)-isomerase	EBP	0.68	2.085	1.54718
211	CD276 antigen	CD276	0.957	1.962	1.5453
212	Peroxiredoxin-1	PRDX1	1.117	1.875	1.54522	Acetyl [N-Term]; Acetyl [K7]
213	Inhibitor of nuclear factor kappa-B kinase-interacting protein	IKBIP	0.865	2.004	1.5441
214	Histone H2B type 1-K	HIST1H2BK	1.206	1.817	1.54361	Acetyl [K6; K17; K21; K24]
215	ATP-dependent RNA helicase A	DHX9	1.342	1.715	1.54052
216	DNA-dependent protein kinase catalytic subunit	PRKDC	1.095	1.879	1.53961
217	Serine/arginine-rich splicing factor 1	SRSF1	1.122	1.851	1.53206	Phospho [S199]
218	Cytochrome b-c1 complex subunit 1, mitochondrial	UQCRC1	0.922	1.958	1.53106
219	Histone H2A type 1-B/E	HIST1H2AB	0.94	1.947	1.52963
220	Translocation protein SEC62	SEC62	0.285	2.187	1.52907
221	Tyrosine-protein kinase BAZ1B	BAZ1B	1.132	1.837	1.52714	Phospho [S1468]
222	ATP-dependent RNA helicase DDX50	DDX50	1.477	1.574	1.52632
223	Death-inducer obliterator 1	DIDO1	2.039	0.721	1.52555
224	DNA topoisomerase 2-beta	TOP2B	1.125	1.834	1.52262
225	ATP synthase subunit d, mitochondrial	ATP5H	1.12	1.836	1.52197
226	40S ribosomal protein S14	RPS14	1.671	1.345	1.51719
227	Protein Wiz	WIZ	1.494	1.539	1.51668
228	Small nuclear ribonucleoprotein Sm D2	SNRPD2	1.166	1.796	1.51512	Acetyl [N-Term]
229	SRSF protein kinase 1	SRPK1	1.254	1.735	1.51445
230	RNA-binding motif protein, X chromosome	RBMX	1.128	1.815	1.51201	Phospho [S208]; Acetyl [N-Term]; Acetyl [K9]
231	60S ribosomal protein L9	RPL9	1.311	1.688	1.51178
232	60S ribosomal protein L11	RPL11	1.501	1.522	1.51154	Acetyl [N-Term]
233	Histone H3.1	HIST1H3A	1.044	1.86	1.50894	Acetyl [K10; K15; K19; K24]
234	Sodium/potassium-transporting ATPase subunit beta-1	ATP1B1	0.988	1.889	1.50772
235	Histone H1.2	HIST1H1C	1.104	1.819	1.50535	Acetyl [K34]; Acetyl [N-Term]
236	60S ribosomal protein L30	RPL30	1.543	1.459	1.50161
237	Histone-binding protein RBBP4	RBBP4	1.27	1.697	1.49924	Acetyl [K4]; Acetyl [N-Term]
238	DNA topoisomerase 1	TOP1	1.26	1.699	1.49613	Acetyl [N-Term]
239	Cytochrome c oxidase subunit 4 isoform 1, mitochondrial	COX4I1	0.748	1.984	1.4945
240	Serine/arginine-rich splicing factor 3	SRSF3	1.353	1.619	1.49212
241	Eukaryotic translation initiation factor 6	EIF6	1.194	1.738	1.49149
242	Peroxiredoxin-2	PRDX2	1.408	1.57	1.49127
243	Apoptotic chromatin condensation inducer in the nucleus	ACIN1	1.233	1.71	1.49112
244	Succinate dehydrogenase [ubiquinone] flavoprotein subunit, mitochondrial	SDHA	0.887	1.899	1.47997
245	DnaJ homolog subfamily B member 1	DNAJB1	1.942	0.796	1.47992
246	Methyl-CpG-binding domain protein 1	MBD1	1.122	1.766	1.47964
247	Staphylococcal nuclease domain-containing protein 1	SND1	1.431	1.524	1.47825
248	60S ribosomal protein L35a	RPL35A	1.53	1.42	1.47605
249	ER membrane protein complex subunit 1	EMC1	0.332	2.105	1.47528
250	Sentrin-specific protease 3	SENP3	1.496	1.451	1.47368
251	14-3-3 protein beta/alpha	YWHAB	0.999	1.83	1.47352
252	Heterogeneous nuclear ribonucleoprotein A3	HNRNPA3	0.839	1.912	1.47304	Acetyl [N-Term]
253	Zinc finger protein 638	ZNF638	1.529	1.406	1.46881
254	Transformer-2 protein homolog alpha	TRA2A	1.085	1.771	1.4684
255	60S ribosomal protein L13a	RPL13A	1.15	1.723	1.46476	Acetyl [N-Term]
256	60S ribosomal protein L15	RPL15	1.203	1.686	1.46462
257	Inner centromere protein	INCENP	1.47	1.459	1.46451	Phospho [S263]
258	Core histone macro-H2A.1	H2AFY	1.063	1.777	1.46373
259	Annexin A11	ANXA11	1.065	1.775	1.46324
260	Cell division control protein 42 homolog	CDC42	0.756	1.934	1.46203
261	Bromodomain-containing protein 1	BRD1	1.369	1.548	1.46127
262	WD repeat-containing protein 18	WDR18	1.172	1.701	1.46061
263	Exosome RNA helicase MTR4	MTREX	1.226	1.662	1.46041
264	Heterogeneous nuclear ribonucleoprotein D-like	HNRNPDL	0.98	1.814	1.45644
265	60S ribosomal protein L36a	RPL36A	1.327	1.574	1.45578
266	ELAV-like protein 1	ELAVL1	1.38	1.527	1.45537
267	Mitochondrial proton/calcium exchanger protein	LETM1	0.943	1.832	1.45492	Ubiq [K697]
268	Dolichyl-diphosphooligosaccharide--protein glycosyltransferase subunit STT3A	STT3A	0.889	1.857	1.45271
269	Eukaryotic translation initiation factor 5A-1	EIF5A	1.161	1.692	1.45079
270	Heterogeneous nuclear ribonucleoprotein U-like protein 1	HNRNPUL1	1.405	1.492	1.44916
271	SWI/SNF-related matrix-associated actin-dependent regulator of chromatin subfamily A member 5	SMARCA5	1.05	1.761	1.44886	Acetyl [N-Term]
272	FACT complex subunit SPT16	SUPT16H	1.091	1.735	1.44864	Acetyl [N-Term]
273	Ribosome biogenesis protein BRX1 homolog	BRIX1	1.196	1.662	1.44773
274	Structural maintenance of chromosomes protein 3	SMC3	1.908	0.765	1.44685
275	Microtubule-associated protein 1B	MAP1B	1.627	1.239	1.446	Acetyl [N-Term]
276	Pre-mRNA-processing factor 40 homolog A	PRPF40A	0.678	1.944	1.44563
277	Sphingosine-1-phosphate lyase 1	SGPL1	0.679	1.943	1.44522
278	Stress-70 protein, mitochondrial	HSPA9	1.496	1.391	1.44446
279	Calmodulin-1	CALM1	0.659	1.95	1.44433	Acetyl [N-Term]
280	Catenin alpha-1	CTNNA1	0.705	1.93	1.44379
281	Lamin-B2	LMNB2	1.001	1.781	1.44308
282	Leukocyte surface antigen CD47	CD47	0.791	1.89	1.44271
283	Heterogeneous nuclear ribonucleoprotein A1	HNRNPA1	1.258	1.602	1.44023	Phospho [S4; S6]; Acetyl [K3]; Acetyl [N-Term]
284	60S ribosomal protein L36a-like	RPL36AL	1.317	1.553	1.43982
285	Cell adhesion molecule 1	CADM1	0.899	1.829	1.43768
286	Histone acetyltransferase KAT7	KAT7	1.098	1.709	1.43561
287	Nuclear pore complex protein Nup205	NUP205	0.707	1.914	1.43321
288	Prohibitin	PHB	0.996	1.766	1.43177
289	Myosin regulatory light chain 12B	MYL12B	0.81	1.856	1.42579
290	Insulin-like growth factor 2 mRNA-binding protein 1	IGF2BP1	1.471	1.371	1.42187
291	Sodium/potassium-transporting ATPase subunit beta-3	ATP1B3	0.903	1.802	1.42142
292	60S ribosomal protein L36	RPL36	1.35	1.488	1.42065
293	Pinin	PNN	1.51	1.324	1.42
294	Replication factor C subunit 4	RFC4	1.189	1.618	1.41939	Acetyl [K260]
295	Dolichyl-diphosphooligosaccharide--protein glycosyltransferase subunit STT3B	STT3B	0.749	1.873	1.4178
296	Protein polybromo-1	PBRM1	1.242	1.561	1.4103
297	Prohibitin-2	PHB2	0.892	1.788	1.40847
298	Vitamin K-dependent gamma-carboxylase	GGCX	0.759	1.854	1.40799
299	Cytochrome c oxidase subunit 2	MT-CO2	1.071	1.68	1.4074
300	Cell division cycle 5-like protein	CDC5L	1.684	1.064	1.40705
301	UPF0461 protein C5orf24	C5orf24	0.79	1.835	1.40512
302	Magnesium transporter protein 1	MAGT1	0.759	1.848	1.4039
303	14-3-3 protein epsilon	YWHAE	0.865	1.79	1.4004	Acetyl [N-Term]
304	RNA-binding protein 15	RBM15	1.549	1.233	1.39963
305	Barrier-to-autointegration factor	BANF1	1.403	1.396	1.3995
306	ER membrane protein complex subunit 8	EMC8	0.617	1.903	1.39878
307	Heterochromatin protein 1-binding protein 3	HP1BP3	1.209	1.564	1.39739	Acetyl [N-Term]
308	60S ribosomal protein L17	RPL17	1.43	1.358	1.39445
309	Nicalin	NCLN	1.044	1.676	1.39433
310	60S ribosomal protein L35	RPL35	1.274	1.505	1.39412
311	Targeting protein for Xklp2	TPX2	1.087	1.642	1.39103
312	Remodeling and spacing factor 1	RSF1	1.129	1.611	1.39004
313	Occludin	OCLN	1.253	1.514	1.38939
314	Probable ATP-dependent RNA helicase DDX41	DDX41	1.017	1.682	1.38748
315	Translocon-associated protein subunit gamma	SSR3	1.196	1.556	1.3872
316	DNA-directed RNA polymerases I, II, and III subunit RPABC1	POLR2E	0.82	1.793	1.38702
317	Glyceraldehyde-3-phosphate dehydrogenase	GAPDH	0.938	1.727	1.38578
318	60S ribosomal protein L12	RPL12	1.375	1.389	1.38202
319	U3 small nucleolar RNA-associated protein 4 homolog	UTP4	1.038	1.658	1.38105
320	Kinesin-like protein KIF11	KIF11	2.037	0.116	1.37508
321	Solute carrier family 12 member 2	SLC12A2	0.672	1.843	1.37318
322	Nucleolar protein 14	NOP14	1.005	1.666	1.37303
323	Histone H2A type 1	HIST1H2AG	1.01	1.661	1.37191
324	ER membrane protein complex subunit 2	EMC2	0.762	1.799	1.37173
325	GH3 domain-containing protein	GHDC	0.912	1.719	1.37121
326	RNA binding motif protein, X-linked-like-1	RBMXL1	0.833	1.758	1.3684	Phospho [S208]; Acetyl [N-Term]; Acetyl [K9]
327	Chromodomain-helicase-DNA-binding protein 4	CHD4	1.509	1.212	1.36813
328	Serine/arginine repetitive matrix protein 2	SRRM2	1.371	1.365	1.368	Phospho [S2581]
329	Histone H2B type 1-D	HIST1H2BD	0.939	1.698	1.36785	Acetyl [K17; K21; K24]
330	POTE ankyrin domain family member E	POTEE	1.747	0.852	1.36782
331	Guanine nucleotide-binding protein G(I)/G(S)/G(T) subunit beta-2	GNB2	1.008	1.654	1.36686
332	Apoptosis-inducing factor 1, mitochondrial	AIFM1	0.164	2.013	1.36642
333	Sodium/potassium-transporting ATPase subunit alpha-1	ATP1A1	0.991	1.661	1.36455
334	Transcriptional repressor p66-beta	GATAD2B	1.449	1.271	1.36274
335	Cytoplasmic dynein 1 heavy chain 1	DYNC1H1	1.146	1.546	1.35982
336	Vesicle-associated membrane protein 8	VAMP8	0.865	1.725	1.35815
337	Proliferation marker protein Ki-67	MKI67	1.071	1.584	1.35018	Phospho [S308; T2389; S2827; S2828]; Ubiq [K2398]
338	Nuclear RNA export factor 1	NXF1	1.139	1.523	1.34374
339	40S ribosomal protein S27	RPS27	1.545	1.105	1.34171
340	Manganese-transporting ATPase 13A1	ATP13A1	0.842	1.71	1.34032
341	60S ribosomal protein L18	RPL18	0.909	1.666	1.33659
342	Zinc finger protein 471	ZNF471	0.782	1.736	1.33646
343	60S ribosomal protein L10	RPL10	1.387	1.282	1.33546
344	DnaJ homolog subfamily C member 9	DNAJC9	0.929	1.652	1.33532
345	Leucine-rich repeat-containing protein 59	LRRC59	0.895	1.672	1.33519
346	Nucleolin	NCL	1.259	1.406	1.33437	Phospho [S563]
347	Lamin-B1	LMNB1	0.926	1.641	1.32735	Acetyl [N-Term]
348	Heterogeneous nuclear ribonucleoprotein H3	HNRNPH3	0.95	1.622	1.32478
349	Glutamate-rich WD repeat-containing protein 1	GRWD1	0.887	1.657	1.32277
350	Bromodomain adjacent to zinc finger domain protein 2A	BAZ2A	1.126	1.492	1.32058
351	60S ribosomal protein L34	RPL34	1.418	1.216	1.32053
352	GTP-binding nuclear protein Ran	RAN	0.761	1.721	1.31942
353	L-lactate dehydrogenase B chain	LDHB	0.58	1.802	1.31669
354	Signal recognition particle 14 kDa protein	SRP14	0.896	1.641	1.31606
355	Translocon-associated protein subunit alpha	SSR1	0.801	1.688	1.31162
356	Kinectin	KTN1	0.836	1.666	1.30988
357	Kinesin-1 heavy chain	KIF5B	0.988	1.572	1.30935
358	Histone H1x	H1FX	1.202	1.401	1.30493	Phospho [S31]; Acetyl [N-Term]
359	Splicing factor 3B subunit 1	SF3B1	1.219	1.384	1.30386
360	Replication factor C subunit 1	RFC1	1.166	1.428	1.30294
361	Syntaxin-4	STX4	0.771	1.69	1.30247
362	Transducin beta-like protein 2	TBL2	0.66	1.745	1.30218
363	Histone-lysine N-methyltransferase EHMT1	EHMT1	1.223	1.376	1.30153
364	Histone H1.4	HIST1H1E	1.059	1.506	1.29974	Acetyl [K34]; Acetyl [N-Term]; Phospho [T18]
365	MICOS complex subunit MIC19	CHCHD3	0.646	1.746	1.29839
366	14-3-3 protein zeta/delta	YWHAZ	0.792	1.672	1.29808
367	X-ray repair cross-complementing protein 5	XRCC5	0.972	1.561	1.29635
368	DNA damage-binding protein 1	DDB1	0.879	1.618	1.29531
369	NF-kappa-B-activating protein	NKAP	0.923	1.583	1.29042
370	Myristoylated alanine-rich C-kinase substrate	MARCKS	0.744	1.685	1.2899
371	60S ribosomal protein L28	RPL28	1.392	1.171	1.28573
372	Serine/arginine-rich splicing factor 6	SRSF6	1.029	1.503	1.28538
373	Active regulator of SIRT1	RPS19BP1	1.172	1.39	1.28511
374	Actin, cytoplasmic 1	ACTB	0.956	1.543	1.27915	Acetyl [K18]; Acetyl [N-Term]
375	Myosin-10	MYH10	1.185	1.366	1.27834
376	Serine/arginine-rich splicing factor 2	SRSF2	0.901	1.577	1.27824
377	Structural maintenance of chromosomes protein 1A	SMC1A	1.78	0.497	1.27666
378	Translocation protein SEC63 homolog	SEC63	0.772	1.649	1.27614
379	FACT complex subunit SSRP1	SSRP1	0.994	1.512	1.27612	Phospho [S437; Y438; Y441; S444]
380	Prosaposin	PSAP	1.734	0.601	1.27598	Acetyl [K344; K348]; Phospho [S347]
381	Ras-related protein Rab-35	RAB35	0.895	1.577	1.27593
382	X-ray repair cross-complementing protein 6	XRCC6	0.835	1.611	1.27456
383	40S ribosomal protein S9	RPS9	1.039	1.472	1.27168
384	NF-kappa-B-repressing factor	NKRF	1.481	1.019	1.26842
385	RNA-binding protein 34	RBM34	1.16	1.367	1.26721
386	Coiled-coil domain-containing protein 137	CCDC137	1.328	1.199	1.26494
387	Kunitz-type protease inhibitor 2	SPINT2	0.334	1.822	1.2619
388	Nucleolar transcription factor 1	UBTF	0.811	1.601	1.25941
389	Guanine nucleotide-binding protein G(k) subunit alpha	GNAI3	0.998	1.478	1.25787
390	Myosin-9	MYH9	1.43	1.057	1.25552	Phospho [S1943]
391	Msx2-interacting protein	SPEN	1.395	1.101	1.25548
392	40S ribosomal protein S19	RPS19	1.508	0.949	1.25541
393	Histone H2B type 2-E	HIST2H2BE	0.847	1.569	1.2527	Acetyl [K6; K17; K21; K24]
394	60S ribosomal protein L19	RPL19	1.338	1.158	1.25081
395	RNA exonuclease 4	REXO4	1.059	1.413	1.24683
396	Torsin-1A-interacting protein 1	TOR1AIP1	0.808	1.579	1.2444
397	Metastasis-associated protein MTA2	MTA2	1.441	1.015	1.24367
398	Thyroid hormone receptor-associated protein 3	THRAP3	0.943	1.491	1.24286	Phospho [S240; S243; S248; S253; S315; S320; S323; T324; S326; S682]; Ubiq [K319]
399	Nuclear valosin-containing protein-like	NVL	1.053	1.409	1.24195
400	Heterogeneous nuclear ribonucleoproteins C1/C2	HNRNPC	1.013	1.438	1.24109
401	60S ribosomal protein L8	RPL8	1.274	1.201	1.23796
402	60S ribosomal protein L37	RPL37	1.276	1.196	1.23655
403	40S ribosomal protein S26	RPS26	1.5	0.911	1.23535
404	40S ribosomal protein S13	RPS13	1.087	1.36	1.22995
405	Splicing factor 3B subunit 2	SF3B2	1.458	0.958	1.22955
406	60S ribosomal protein L7	RPL7	0.754	1.584	1.22788
407	60S ribosomal protein L21	RPL21	1.281	1.171	1.22705
408	Zinc finger CCCH domain-containing protein 18	ZC3H18	0.888	1.494	1.22259
409	60S ribosomal protein L18a	RPL18A	1.296	1.144	1.222
410	Nucleolar protein 11	NOL11	1.115	1.319	1.2206
411	40S ribosomal protein S24	RPS24	1.268	1.164	1.21694	Acetyl [N-Term]
412	U5 small nuclear ribonucleoprotein 200 kDa helicase	SNRNP200	1.205	1.216	1.21051
413	40S ribosomal protein S11	RPS11	1.207	1.214	1.2105	Acetyl [N-Term]
414	Calcium load-activated calcium channel	TMCO1	0.596	1.64	1.21044
415	Epithelial cell adhesion molecule	EPCAM	0.834	1.507	1.20939
416	Transforming protein RhoA	RHOA	0.432	1.711	1.20882
417	Heterogeneous nuclear ribonucleoprotein F	HNRNPF	1.116	1.291	1.20615
418	Mediator of DNA damage checkpoint protein 1	MDC1	0.994	1.39	1.20554
419	60S ribosomal protein L31	RPL31	1.078	1.321	1.20461
420	Integrin beta-1	ITGB1	0.619	1.616	1.20196
421	Pre-mRNA-processing factor 6	PRPF6	1.162	1.238	1.2005
422	Basigin	BSG	0.582	1.628	1.19779
423	Ribosome biogenesis protein NOP53	NOP53	1.407	0.948	1.19568
424	Cytochrome c oxidase subunit 5A, mitochondrial	COX5A	0.58	1.625	1.19512
425	Zinc finger protein 512B	ZNF512B	1.144	1.243	1.19435
426	Kinesin light chain 2	KLC2	1.788	0.167	1.19411
427	60S ribosomal protein L5	RPL5	1.073	1.303	1.19258
428	Pre-mRNA 3'-end-processing factor FIP1	FIP1L1	1.41	0.933	1.19112
429	Protein LTV1 homolog	LTV1	0.614	1.601	1.19031
430	Cytochrome c oxidase subunit 5B, mitochondrial	COX5B	0.792	1.5	1.189
431	Poly [ADP-ribose] polymerase 1	PARP1	0.78	1.506	1.18819	Acetyl [N-Term]
432	RuvB-like 2	RUVBL2	1.245	1.126	1.18673
433	HLA class I histocompatibility antigen, A-3 alpha chain	HLA-A	0.736	1.528	1.18568
434	60S ribosomal protein L26	RPL26	1.168	1.202	1.1851
435	60S ribosomal protein L14	RPL14	1.261	1.103	1.18416
436	RNA-binding protein 10	RBM10	0.597	1.598	1.18263
437	Small nuclear ribonucleoprotein Sm D3	SNRPD3	0.936	1.392	1.18194
438	Replication protein A 70 kDa DNA-binding subunit	RPA1	0.986	1.35	1.17945
439	Dolichyl-diphosphooligosaccharide--protein glycosyltransferase subunit DAD1	DAD1	0.884	1.423	1.17853	Acetyl [N-Term]
440	Splicing factor 3B subunit 3	SF3B3	1.134	1.221	1.17816
441	Interleukin enhancer-binding factor 2	ILF2	1.092	1.255	1.1758
442	Dolichyl-diphosphooligosaccharide--protein glycosyltransferase subunit 1	RPN1	0.698	1.534	1.17573
443	Centromere protein V	CENPV	0.765	1.495	1.17569
444	RNA-binding protein 8A	RBM8A	1.142	1.202	1.17231	Acetyl [N-Term]
445	MARCKS-related protein	MARCKSL1	0.722	1.512	1.17041
446	Sterol O-acyltransferase 1	SOAT1	0.921	1.379	1.1681
447	Endoplasmic reticulum lectin 1	ERLEC1	0.248	1.722	1.16559
448	Kinesin-like protein KIF23	KIF23	1.427	0.843	1.16435
449	Tubulin alpha-1B chain	TUBA1B	1.713	0.257	1.16137
450	Spectrin beta chain, non-erythrocytic 1	SPTBN1	0.807	1.442	1.15916
451	Spectrin alpha chain, non-erythrocytic 1	SPTAN1	0.801	1.441	1.1562
452	Serine/arginine-rich splicing factor 7	SRSF7	0.998	1.297	1.15523
453	MICOS complex subunit MIC60	IMMT	0.755	1.46	1.15014
454	Matrin-3	MATR3	1.33	0.93	1.14382	Acetyl [N-Term]; Acetyl [K3]; Phospho [S598]
455	Metastasis-associated protein MTA1	MTA1	0.945	1.317	1.14296
456	Uncharacterized protein C11orf98	C11orf98	0.999	1.271	1.1414
457	Cytochrome c oxidase subunit 6B1	COX6B1	1.02	1.252	1.14066
458	Calnexin	CANX	0.535	1.565	1.14003	Phospho [S554; T562; S564; S583]
459	Lysophosphatidylcholine acyltransferase 2	LPCAT2	0.556	1.554	1.13963
460	Nuclear pore membrane glycoprotein 210	NUP210	0.722	1.462	1.13893
461	Inositol 1,4,5-trisphosphate receptor type 3	ITPR3	0.633	1.512	1.13843
462	Heterogeneous nuclear ribonucleoprotein R	HNRNPR	1.064	1.205	1.13622
463	KH domain-containing, RNA-binding, signal transduction-associated protein 1	KHDRBS1	1.122	1.144	1.13304
464	4F2 cell-surface antigen heavy chain	SLC3A2	0.775	1.418	1.13203
465	60S ribosomal protein L3	RPL3	1.164	1.095	1.12991
466	Bcl-2-associated transcription factor 1	BCLAF1	0.806	1.389	1.12675	Phospho [S177; S268; S285; S300; S496; S658]
467	Eukaryotic translation initiation factor 3 subunit A	EIF3A	1.258	0.982	1.12659
468	40S ribosomal protein S18	RPS18	1.406	0.779	1.1263
469	Protein FAM57A	FAM57A	0.639	1.489	1.12571
470	PH-interacting protein	PHIP	0.771	1.406	1.12316
471	Sideroflexin-1	SFXN1	0.486	1.561	1.12139
472	Mannosyl-oligosaccharide glucosidase	MOGS	0.778	1.398	1.12105
473	Transcription intermediary factor 1-beta	TRIM28	1.284	0.936	1.12047	Acetyl [N-Term]; Phospho [S9; S14; S17; S19; S26]
474	Coiled-coil domain-containing protein 47	CCDC47	0.542	1.53	1.11897
475	60S ribosomal protein L26-like 1	RPL26L1	1.074	1.162	1.11867
476	Tyrosine-protein kinase Yes	YES1	0.869	1.328	1.11668
477	Lysine-rich nucleolar protein 1	KNOP1	1.103	1.13	1.11656
478	60S ribosomal protein L7a	RPL7A	1.109	1.123	1.11602
479	Nuclear pore complex protein Nup93	NUP93	0.643	1.471	1.1156
480	Polyadenylate-binding protein 2	PABPN1	1.278	0.93	1.11447	Acetyl [N-Term]
481	Bromodomain adjacent to zinc finger domain protein 1A	BAZ1A	0.744	1.407	1.11326
482	60S ribosomal protein L4	RPL4	1.131	1.094	1.11262	Acetyl [N-Term]
483	RuvB-like 1	RUVBL1	1.046	1.167	1.10777
484	60S ribosomal protein L10a	RPL10A	0.869	1.307	1.10456
485	Importin subunit beta-1	KPNB1	0.968	1.223	1.10113
486	LIM domain and actin-binding protein 1	LIMA1	1.065	1.136	1.10094
487	PHD finger-like domain-containing protein 5A	PHF5A	0.906	1.272	1.10058
488	60S ribosomal protein L32	RPL32	1.231	0.955	1.09959
489	Heterogeneous nuclear ribonucleoprotein U	HNRNPU	1.188	1.003	1.09846
490	Nuclear mitotic apparatus protein 1	NUMA1	1.48	0.572	1.09629
491	BRI3-binding protein	BRI3BP	0.555	1.483	1.09236
492	Titin	TTN	1.218	0.954	1.09203	Phospho [S14113; Y14115; S21897; T21904; S21906; T21907]
493	60S ribosomal protein L6	RPL6	0.88	1.273	1.08984	Acetyl [N-Term]; Acetyl [K5]
494	Lamin-B receptor	LBR	0.654	1.421	1.08788
495	40S ribosomal protein S23	RPS23	1.441	0.617	1.08705
496	Long-chain fatty acid transport protein 3	SLC27A3	0.321	1.584	1.08651
497	Putative 40S ribosomal protein S10-like	RPS10P5	1.406	0.671	1.08481
498	Prenylcysteine oxidase 1	PCYOX1	0.534	1.477	1.08121
499	DnaJ homolog subfamily C member 1	DNAJC1	0.864	1.267	1.07953
500	Thioredoxin-related transmembrane protein 1	TMX1	0.542	1.47	1.07936	Phospho [S247]
501	Multiple myeloma tumor-associated protein 2	MMTAG2	0.902	1.236	1.07864
502	Coatomer subunit gamma-2	COPG2	1.073	1.082	1.07751
503	40S ribosomal protein S3a	RPS3A	1.219	0.92	1.07723
504	40S ribosomal protein S6	RPS6	1.436	0.595	1.07593
505	Phosphatidate cytidylyltransferase 2	CDS2	0.48	1.49	1.07164
506	Dolichyl-diphosphooligosaccharide--protein glycosyltransferase subunit 2	RPN2	0.717	1.355	1.07098
507	Replication factor C subunit 2	RFC2	0.956	1.176	1.07019
508	Ran GTPase-activating protein 1	RANGAP1	1.325	0.759	1.06958
509	ER membrane protein complex subunit 3	EMC3	0.614	1.414	1.06876
510	Splicing factor U2AF 65 kDa subunit	U2AF2	1.178	0.948	1.06758	Acetyl [N-Term]
511	60S ribosomal protein L27	RPL27	1.086	1.028	1.05729
512	ATPase ASNA1	ASNA1	0.651	1.363	1.05048
513	60S ribosomal protein L29	RPL29	1.106	0.987	1.04773
514	ATP synthase subunit beta, mitochondrial	ATP5F1B	0.542	1.419	1.04614
515	Periodic tryptophan protein 1 homolog	PWP1	0.789	1.26	1.04364
516	Uncharacterized protein FAM241A	FAM241A	0.451	1.461	1.04264
517	Elongation factor Tu, mitochondrial	TUFM	1.631	0.032	1.04254
518	60S ribosomal protein L27a	RPL27A	1.053	1.03	1.04155
519	Aspartyl/asparaginyl beta-hydroxylase	ASPH	0.672	1.335	1.04126
520	Neuroplastin	NPTN	0.718	1.3	1.03815
521	HLA class I histocompatibility antigen, Cw-7 alpha chain	HLA-C	0.28	1.525	1.03283
522	60S ribosomal protein L13	RPL13	1.027	1.037	1.03201
523	40S ribosomal protein S4, X isoform	RPS4X	1.09	0.971	1.03173
524	BAG family molecular chaperone regulator 2	BAG2	0.288	1.516	1.02889
525	Tetratricopeptide repeat protein 1	TTC1	0.294	1.513	1.02859
526	Scavenger receptor class B member 1	SCARB1	0.367	1.47	1.02144
527	Nucleoporin NUP35	NUP35	0.823	1.195	1.02096
528	60S acidic ribosomal protein P0	RPLP0	0.797	1.212	1.01937
529	Voltage-dependent anion-selective channel protein 2	VDAC2	0.631	1.315	1.01316
530	Probable ATP-dependent RNA helicase DDX17	DDX17	1.213	0.78	1.01268
531	Dolichol-phosphate mannosyltransferase subunit 3	DPM3	0.485	1.398	1.01255
532	Signal recognition particle receptor subunit beta	SRPRB	0.464	1.408	1.01187
533	Poly(rC)-binding protein 1	PCBP1	1.278	0.675	1.00778
534	Stromal interaction molecule 1	STIM1	0.679	1.274	1.00696
535	Transmembrane and TPR repeat-containing protein 3	TMTC3	0.6	1.318	1.00321
536	Drebrin	DBN1	0.876	1.118	1.00207	Acetyl [N-Term]; Phospho [S142]

## Sheet: S4
Supplemental Table S4. Identified proteins enriched in DP1-IP from HEK cells.
*Log2 values of the Climp63-IP / DP1-IP from two IP sets using different antibodies.
**Means of the Log2 values.
No	Description	Gene Symbol	CL/DP-1*	CL/DP-2*	Mean**	Modifications
1	Atlastin-2	ATL2	-4.164	-4.374	-4.26518
2	ADP-ribosylation factor-like protein 6-interacting protein 1	ARL6IP1	-4.102	-4.343	-4.21747
3	Receptor expression-enhancing protein 5	REEP5	-3.938	-4.131	-4.03128
4	Uncharacterized protein C6orf47	C6orf47	-3.57	-3.601	-3.58542
5	Reticulophagy regulator 3	RETREG3	-3.157	-3.284	-3.2191	Acetyl [N-Term]
6	Endonuclease domain-containing 1 protein	ENDOD1	-2.202	-3.493	-2.70767
7	Receptor expression-enhancing protein 4	REEP4	-2.35	-2.361	-2.35549
8	Atlastin-1	ATL1	-2.086	-2.441	-2.25261
9	Reticulon-3	RTN3	-2.088	-2.387	-2.22977	Acetyl [N-Term]; Phospho [S30]
10	Receptor expression-enhancing protein 2	REEP2	-3.008	-1.722	-2.22622
11	B-cell receptor-associated protein 31	BCAP31	-2.357	-2.051	-2.1959
12	Uncharacterized protein FAM241B	FAM241B	-2.457	-1.952	-2.18252
13	Reticulon-4	RTN4	-2.132	-2.158	-2.14494	Acetyl [N-Term]; Phospho [S11; S12; S13; S15]
14	PDZ domain-containing protein 8	PDZD8	-2.257	-1.77	-1.99305
15	Extended synaptotagmin-2	ESYT2	-2.006	-1.952	-1.97875
16	Protein YIF1B	YIF1B	-1.284	-1.573	-1.42128
17	PRA1 family protein 3	ARL6IP5	-1.447	-1.369	-1.40747	Acetyl [N-Term]
18	Glycerophosphodiester phosphodiesterase 1	GDE1	-1.247	-1.262	-1.25448
19	Reticulocalbin-2	RCN2	-1.437	-0.98	-1.19048
20	Extended synaptotagmin-1	ESYT1	-1.297	-1.087	-1.18818
21	3-ketodihydrosphingosine reductase	KDSR	-1.208	-0.942	-1.06888
22	Myeloid-derived growth factor	MYDGF	-1.797	-0.499	-1.0067
23	Protein canopy homolog 2	CNPY2	-1.709	-0.536	-1.00643
24	PRA1 family protein 2	PRAF2	-0.954	-0.984	-0.968922
25	Ras-related protein Rab-18	RAB18	-0.896	-0.927	-0.911417
26	Cytochrome P450 4X1	CYP4X1	-0.869	-0.898	-0.883427
27	Peptidyl-prolyl cis-trans isomerase B	PPIB	-1.478	-0.438	-0.866248
28	Neutral alpha-glucosidase AB	GANAB	-1.518	-0.394	-0.849198
29	Retinol dehydrogenase 11	RDH11	-0.991	-0.703	-0.839825
30	Calumenin	CALU	-1.464	-0.383	-0.824535	Phospho [S44]
31	Thioredoxin domain-containing protein 12	TXNDC12	-1.653	-0.277	-0.806817
32	Protein YIPF5	YIPF5	-1.269	-0.427	-0.787425
33	Dehydrogenase/reductase SDR family member 7	DHRS7	-0.803	-0.763	-0.782861
34	Endoplasmic reticulum junction formation protein lunapark	LNPK	-0.703	-0.751	-0.7268
35	Reticulocalbin-1	RCN1	-1.369	-0.241	-0.697455
36	Epoxide hydrolase 1	EPHX1	-0.948	-0.465	-0.686381
37	Glucosidase 2 subunit beta	PRKCSH	-1.511	-0.152	-0.677068
38	Protein disulfide-isomerase A4	PDIA4	-1.387	-0.184	-0.663582
39	Hypoxia up-regulated protein 1	HYOU1	-1.341	-0.175	-0.643276
40	Pre-B-cell leukemia transcription factor-interacting protein 1	PBXIP1	-1.018	-0.344	-0.641993
41	ORM1-like protein 2	ORMDL2	-1.036	-0.315	-0.63092	Acetyl [N-Term]
42	Thioredoxin domain-containing protein 5	TXNDC5	-1.575	-0.052	-0.621221
43	Etoposide-induced protein 2.4 homolog	EI24	-0.556	-0.628	-0.591551
44	Calreticulin	CALR	-1.422	-0.032	-0.565697
45	Lanosterol synthase	LSS	-0.848	-0.299	-0.547542
46	E3 ubiquitin-protein ligase AMFR	AMFR	-0.727	-0.352	-0.52735
47	Protein disulfide-isomerase A6	PDIA6	-1.108	-0.113	-0.526369
48	Endoplasmic reticulum metallopeptidase 1	ERMP1	-0.682	-0.295	-0.475562
49	Serpin H1	SERPINH1	-0.641	-0.248	-0.431159
50	Nucleoporin NDC1	NDC1	-0.94	-0.053	-0.429379
51	ADP-dependent glucokinase	ADPGK	-0.647	-0.074	-0.332237
52	Transmembrane protein 33	TMEM33	-0.504	-0.13	-0.304914

## Sheet: S5
Supplemental Table S5. Identified proteins decreased in VAPB-P56S-IP from N2a cells.
*Log2 values of the VAPB-P56S-IP / VAPB-wt-IP from two IP sets using different antibodies.
**Means of the Log2 values.
No	Description	Gene Symbol	PS/WT-1*	PS/WT-2*	Mean**	Modifications
1	NAC-alpha domain-containing protein 1	Nacad	-1.599	-2.331	-1.91906
2	Reticulocalbin-2	Rcn2	-0.965	-2.901	-1.63004
3	Stromal cell-derived factor 2-like protein 1	Sdf2l1	-0.935	-2.211	-1.4363
4	Prenylcysteine oxidase-like	Pcyox1l	-1.097	-1.701	-1.36762
5	Dehydrogenase/reductase SDR family member 4	Dhrs4	-0.86	-2.142	-1.36305
6	cAMP-dependent protein kinase type I-alpha regulatory subunit	Prkar1a	-0.878	-1.974	-1.32433
7	Acyl-coenzyme A thioesterase 8	Acot8	-0.65	-2.536	-1.30454	Acetyl [N-Term]
8	Peroxisome assembly factor 2	Pex6	-2.561	-0.64	-1.30192
9	Regulating synaptic membrane exocytosis protein 2	Rims2	-0.898	-1.848	-1.29618	Phospho [S1095]
10	Ubiquilin-2	Ubqln2	-1.711	-0.962	-1.28843
11	Prolyl 4-hydroxylase subunit alpha-1	P4ha1	-0.992	-1.648	-1.28303
12	Glucose-6-phosphate 1-dehydrogenase X	G6pdx	-0.883	-1.81	-1.27329
13	Peptidyl-prolyl cis-trans isomerase FKBP2	Fkbp2	-0.839	-1.89	-1.27084
14	Thioredoxin domain-containing protein 5	Txndc5	-0.933	-1.688	-1.26166
15	ATPase Asna1	Asna1	-0.659	-2.294	-1.25631	Acetyl [N-Term]
16	ERO1-like protein alpha	Ero1a	-1.131	-1.305	-1.21538
17	Casein kinase II subunit beta	Csnk2b	-0.556	-2.451	-1.21245
18	Catalase	Cat	-0.87	-1.635	-1.20238	Acetyl [N-Term]
19	Procollagen galactosyltransferase 1	Colgalt1	-0.947	-1.488	-1.19229
20	Myeloid-derived growth factor	Mydgf	-0.79	-1.752	-1.19226
21	H/ACA ribonucleoprotein complex subunit 1	Gar1	-0.848	-1.597	-1.17443
22	Ufm1-specific protease 2	Ufsp2	-0.603	-2.102	-1.16599	Acetyl [N-Term]
23	Endoplasmic reticulum resident protein 29	Erp29	-0.63	-1.988	-1.15479
24	Tumor protein D54	Tpd52l2	-0.731	-1.757	-1.15465
25	Isocitrate dehydrogenase [NAD] subunit gamma 1, mitochondrial	Idh3g	-1.275	-1.005	-1.13369
26	Nucleoporin SEH1	Seh1l	-0.421	-2.575	-1.12858
27	DnaJ homolog subfamily C member 5	Dnajc5	-0.594	-1.951	-1.11851	Phospho [S10]
28	Non-specific lipid-transfer protein	Scp2	-0.762	-1.59	-1.1174
29	Heterogeneous nuclear ribonucleoprotein U-like protein 2	Hnrnpul2	-0.78	-1.548	-1.11349
30	Elongation factor Ts, mitochondrial	Tsfm	-0.489	-2.189	-1.10187
31	3-ketoacyl-CoA thiolase A, peroxisomal	Acaa1a	-0.47	-2.214	-1.09311
32	Protein canopy homolog 2	Cnpy2	-0.848	-1.376	-1.08798
33	Complement component 1 Q subcomponent-binding protein, mitochondrial	C1qbp	-0.379	-2.471	-1.07501
34	Calreticulin	Calr	-0.764	-1.425	-1.05697	Ubiq [K249]
35	Galactokinase	Galk1	-1.845	-0.542	-1.05114
36	Peroxiredoxin-4	Prdx4	-0.809	-1.331	-1.04652
37	Multifunctional procollagen lysine hydroxylase and glycosyltransferase LH3	Plod3	-1.023	-1.058	-1.04039
38	Zinc finger protein ubi-d4	Dpf2	-0.662	-1.54	-1.03521	Acetyl [N-Term]
39	Protein disulfide-isomerase A6	Pdia6	-0.563	-1.736	-1.03343
40	Myeloid leukemia factor 2	Mlf2	-0.618	-1.612	-1.03103	Phospho [S237]
41	Protein CASC4	Casc4	-0.517	-1.835	-1.03045	Acetyl [K196]
42	Perilipin-3	Plin3	-1.147	-0.921	-1.02958
43	Cytochrome b5	Cyb5a	-0.547	-1.732	-1.02111
44	Endoplasmic reticulum resident protein 44	Erp44	-0.859	-1.188	-1.01414
45	Protein disulfide-isomerase A3	Pdia3	-0.77	-1.293	-1.00793	Ubiq [K305]
46	Neutral alpha-glucosidase AB	Ganab	-0.655	-1.473	-1.00679
47	Nucleobindin-2	Nucb2	-0.804	-1.235	-1.00346
48	Cancer-related nucleoside-triphosphatase homolog	Ntpcr	-0.461	-1.876	-1.00156
49	Reticulon-3	Rtn3	-0.747	-1.302	-0.997975	Acetyl [N-Term]
50	Calcineurin B homologous protein 1	Chp1	-0.369	-2.137	-0.997591
51	Large subunit GTPase 1 homolog	Lsg1	-0.633	-1.475	-0.993425
52	Endoplasmin	Hsp90b1	-0.79	-1.23	-0.99329
53	Coatomer subunit epsilon	Cope	-0.404	-1.996	-0.990719
54	Protein disulfide-isomerase	P4hb	-0.867	-1.124	-0.989785
55	Sec1 family domain-containing protein 1	Scfd1	-0.43	-1.886	-0.981625
56	Splicing factor U2AF 35 kDa subunit	U2af1	-0.308	-2.285	-0.981442	Acetyl [N-Term]
57	Surfeit locus protein 4	Surf4	-0.127	-3.34	-0.979247
58	RNA-binding protein FUS	Fus	-0.541	-1.607	-0.977704
59	Coiled-coil domain-containing protein 115	Ccdc115	-0.499	-1.698	-0.977369	Acetyl [N-Term]
60	Hypoxia up-regulated protein 1	Hyou1	-0.808	-1.149	-0.968448
61	WD repeat-containing protein 55	Wdr55	-0.255	-2.361	-0.953658
62	Extended synaptotagmin-1	Esyt1	-0.413	-1.815	-0.950001
63	ER membrane protein complex subunit 2	Emc2	-0.373	-1.895	-0.941962
64	Reticulon-4	Rtn4	-0.797	-1.102	-0.941455	Ubiq [K59]
65	Peptidyl-prolyl cis-trans isomerase B	Ppib	-0.717	-1.201	-0.938798
66	DnaJ homolog subfamily B member 11	Dnajb11	-0.681	-1.231	-0.929948
67	CDK5 regulatory subunit-associated protein 3	Cdk5rap3	-1.804	-0.387	-0.928103
68	Prolyl 4-hydroxylase subunit alpha-2	P4ha2	-0.66	-1.251	-0.925446
69	Peroxisome biogenesis factor 1	Pex1	-0.573	-1.391	-0.924785
70	Lanosterol synthase	Lss	-0.551	-1.421	-0.92139
71	Heterogeneous nuclear ribonucleoprotein A3	Hnrnpa3	-0.396	-1.749	-0.919383
72	Mesencephalic astrocyte-derived neurotrophic factor	Manf	-0.76	-1.087	-0.914255
73	Dihydroxyacetone phosphate acyltransferase	Gnpat	-0.413	-1.683	-0.912545
74	Squalene monooxygenase	Sqle	-0.262	-2.127	-0.912042
75	Nucleolar and coiled-body phosphoprotein 1	Nolc1	-0.612	-1.291	-0.911917	Phospho [S563]
76	General vesicular transport factor p115	Uso1	-0.645	-1.239	-0.911643
77	Cysteine-rich with EGF-like domain protein 2	Creld2	-0.843	-0.977	-0.908445
78	Centromere/kinetochore protein zw10 homolog	Zw10	-0.654	-1.209	-0.904975	Acetyl [N-Term]
79	Calumenin	Calu	-0.849	-0.95	-0.898616
80	Endoplasmic reticulum chaperone BiP	Hspa5	-0.582	-1.3	-0.896787	Ubiq [K155]
81	Mitochondrial import receptor subunit TOM22 homolog	Tomm22	-0.3	-1.931	-0.896335	Acetyl [N-Term]; Phospho [S15]
82	LRP chaperone MESD	Mesd	-0.549	-1.353	-0.895702
83	Target of Myb protein 1	Tom1	-0.57	-1.309	-0.892691
84	UDP-glucose:glycoprotein glucosyltransferase 1	Uggt1	-0.607	-1.244	-0.890625
85	Endoplasmic reticulum lectin 1	Erlec1	-0.659	-1.163	-0.889102
86	Small nuclear ribonucleoprotein-associated protein N	Snrpn	-0.341	-1.778	-0.887525
87	Sec1 family domain-containing protein 2	Scfd2	-0.519	-1.371	-0.882998	Acetyl [N-Term]
88	Aladin	Aaas	-0.398	-1.609	-0.88	Acetyl [N-Term]
89	Atherin	Samd1	-0.086	-2.784	-0.879224
90	Nucleolar protein 8	Nol8	-0.441	-1.489	-0.871861
91	Serine/arginine-rich splicing factor 9	Srsf9	-0.6	-1.206	-0.871413
92	Golgi reassembly-stacking protein 2	Gorasp2	-0.92	-0.821	-0.869651
93	Reticulocalbin-1	Rcn1	-0.808	-0.932	-0.868668	Ubiq [K260]
94	Protein disulfide-isomerase A4	Pdia4	-0.741	-1.008	-0.868332
95	Inorganic pyrophosphatase 2, mitochondrial	Ppa2	-0.517	-1.317	-0.862244
96	DnaJ homolog subfamily B member 6	Dnajb6	-0.401	-1.538	-0.860274
97	Coatomer subunit gamma-1	Copg1	-0.464	-1.406	-0.859444
98	NADH dehydrogenase [ubiquinone] iron-sulfur protein 6, mitochondrial	Ndufs6	-0.755	-0.958	-0.852932
99	TATA element modulatory factor	Tmf1	-1.572	-0.374	-0.852066
100	Splicing factor 3A subunit 3	Sf3a3	-0.371	-1.561	-0.846633	Acetyl [N-Term]
101	Metaxin-2	Mtx2	-0.088	-2.538	-0.845537	Acetyl [N-Term]
102	DNA-directed RNA polymerases I and III subunit RPAC1	Polr1c	-0.176	-2.126	-0.843932
103	RAD50-interacting protein 1	Rint1	-0.536	-1.235	-0.843574
104	Mitochondrial fission 1 protein	Fis1	-0.3	-1.723	-0.842736	Acetyl [N-Term]
105	Actin-like protein 6A	Actl6a	-0.346	-1.598	-0.840245	Acetyl [N-Term]
106	Nuclear RNA export factor 1	Nxf1	-0.201	-2.009	-0.838573
107	Elongation factor 1-delta	Eef1d	-0.638	-1.07	-0.83789
108	Peroxisomal trans-2-enoyl-CoA reductase	Pecr	-0.183	-2.06	-0.835619
109	Nuclear pore glycoprotein p62	Nup62	-0.375	-1.498	-0.829884	Acetyl [N-Term]
110	NHP2-like protein 1	Snu13	-0.2	-1.965	-0.82791
111	Aminoacyl tRNA synthase complex-interacting multifunctional protein 2	Aimp2	-0.406	-1.419	-0.825358
112	Tyrosine-protein phosphatase non-receptor type 1	Ptpn1	-0.309	-1.636	-0.82502
113	Cytochrome c oxidase subunit NDUFA4	Ndufa4	-0.271	-1.726	-0.822358
114	Histone acetyltransferase KAT7	Kat7	-0.281	-1.688	-0.819372
115	Mitochondrial import inner membrane translocase subunit Tim29	Timm29	-0.305	-1.62	-0.81759
116	Aminoacyl tRNA synthase complex-interacting multifunctional protein 1	Aimp1	-0.48	-1.255	-0.816074
117	Luc7-like protein 3	Luc7l3	-0.158	-2.059	-0.815721	Acetyl [N-Term]
118	Alkyldihydroxyacetonephosphate synthase, peroxisomal	Agps	-0.498	-1.222	-0.815052
119	Next to BRCA1 gene 1 protein	Nbr1	-0.349	-1.504	-0.813877
120	Ubiquitin carboxyl-terminal hydrolase isozyme L5	Uchl5	-0.309	-1.596	-0.813507
121	Ornithine aminotransferase, mitochondrial	Oat	-0.546	-1.14	-0.812643
122	Ankyrin repeat, SAM and basic leucine zipper domain-containing protein 1	Asz1	-0.191	-1.926	-0.812035
123	Isocitrate dehydrogenase [NADP], mitochondrial	Idh2	-0.417	-1.356	-0.811416
124	Stress-induced-phosphoprotein 1	Stip1	-0.71	-0.915	-0.808862
125	HCLS1-associated protein X-1	Hax1	-0.849	-0.769	-0.808446	Acetyl [N-Term]
126	Nuclear pore complex protein Nup85	Nup85	-0.567	-1.096	-0.807388	Acetyl [N-Term]
127	Exosome complex exonuclease RRP42	Exosc7	-0.204	-1.856	-0.805432
128	Alpha-mannosidase 2	Man2a1	-0.433	-1.297	-0.801265
129	Phosphatidylinositol-binding clathrin assembly protein	Picalm	-0.818	-0.784	-0.8009
130	28S ribosomal protein S7, mitochondrial	Mrps7	-0.168	-1.949	-0.799532
131	Collagen alpha-2(IV) chain	Col4a2	-0.701	-0.901	-0.797537
132	Glucosidase 2 subunit beta	Prkcsh	-0.85	-0.74	-0.793952
133	Prolactin regulatory element-binding protein	Preb	-0.054	-2.38	-0.791643
134	Elongation factor 1-beta	Eef1b	-0.486	-1.178	-0.790901
135	Vesicle-associated membrane protein-associated protein B	Vapb	-0.802	-0.777	-0.789446	Ubiq [K17]
136	Periphilin-1	Pphln1	-0.388	-1.343	-0.787881
137	Nuclear protein localization protein 4 homolog	Nploc4	-0.993	-0.6	-0.783159	Acetyl [N-Term]
138	Glycosaminoglycan xylosylkinase	Fam20b	-0.256	-1.614	-0.780788
139	Interleukin enhancer-binding factor 3	Ilf3	-0.335	-1.427	-0.780057
140	Multidrug resistance protein 1A	Abcb1a	-0.708	-0.855	-0.779629
141	ER membrane protein complex subunit 8	Emc8	-0.472	-1.166	-0.777666
142	Malate dehydrogenase, mitochondrial	Mdh2	-0.518	-1.092	-0.776639
143	Cytochrome c, somatic	Cycs	-0.564	-1.02	-0.774058
144	Interleukin enhancer-binding factor 2	Ilf2	-0.228	-1.655	-0.771821
145	40S ribosomal protein S29	Rps29	-0.322	-1.421	-0.769289
146	RNA-binding protein Raly	Raly	-0.201	-1.717	-0.76841
147	Dynamin-like 120 kDa protein, mitochondrial	Opa1	-0.7	-0.832	-0.764491
148	DnaJ homolog subfamily C member 3	Dnajc3	-1.113	-0.481	-0.762666
149	Metastasis-associated protein MTA2	Mta2	-0.281	-1.486	-0.761187
150	Solute carrier family 12 member 9	Slc12a9	-0.163	-1.801	-0.76104
151	Paraspeckle component 1	Pspc1	-0.219	-1.636	-0.760103
152	60S acidic ribosomal protein P2	Rplp2	-0.441	-1.17	-0.759936	Ubiq [K61]
153	Coatomer subunit delta	Arcn1	-0.32	-1.389	-0.757673	Ubiq [K233]
154	Activator of 90 kDa heat shock protein ATPase homolog 1	Ahsa1	-0.425	-1.185	-0.755523
155	Exosome component 10	Exosc10	-0.109	-1.932	-0.749892
156	Transmembrane protein 87A	Tmem87a	-0.77	-0.727	-0.74834
157	40S ribosomal protein S17	Rps17	-0.125	-1.869	-0.748109
158	U3 small nucleolar RNA-associated protein 18 homolog	Utp18	-0.139	-1.806	-0.744039
159	Cytoskeleton-associated protein 2	Ckap2	-0.243	-1.515	-0.743131
160	Cysteine-rich protein 2	Crip2	-0.396	-1.194	-0.740514
161	D-beta-hydroxybutyrate dehydrogenase, mitochondrial	Bdh1	-0.502	-1.025	-0.739929
162	Coatomer subunit zeta-1	Copz1	-0.267	-1.447	-0.739578	Acetyl [N-Term]
163	MAGUK p55 subfamily member 2	Mpp2	-0.29	-1.391	-0.737925
164	Deoxynucleotidyltransferase terminal-interacting protein 2	Dnttip2	-0.348	-1.268	-0.735875
165	Very-long-chain enoyl-CoA reductase	Tecr	-0.207	-1.578	-0.735424
166	NADH dehydrogenase [ubiquinone] iron-sulfur protein 5	Ndufs5	-0.195	-1.6	-0.732824
167	Serine protease HTRA2, mitochondrial	Htra2	-0.295	-1.362	-0.732027
168	U5 small nuclear ribonucleoprotein 40 kDa protein	Snrnp40	-0.035	-2.124	-0.730438
169	60S acidic ribosomal protein P0	Rplp0	-0.197	-1.585	-0.730144
170	Single-stranded DNA-binding protein, mitochondrial	Ssbp1	-0.288	-1.365	-0.72825
171	YLP motif-containing protein 1	Ylpm1	-0.305	-1.327	-0.727334
172	Uncharacterized protein KIAA2013	Kiaa2013	-0.445	-1.074	-0.725488
173	E3 UFM1-protein ligase 1	Ufl1	-0.45	-1.065	-0.724974	Acetyl [N-Term]
174	Ribosome-releasing factor 2, mitochondrial	Gfm2	-0.505	-0.984	-0.724711
175	Serine/arginine-rich splicing factor 5	Srsf5	-0.084	-1.899	-0.723125
176	Nucleoporin Nup43	Nup43	-0.323	-1.265	-0.718444
177	NADH dehydrogenase [ubiquinone] 1 alpha subcomplex subunit 8	Ndufa8	-0.302	-1.303	-0.717371
178	CUGBP Elav-like family member 1	Celf1	-0.334	-1.241	-0.717367
179	ELAV-like protein 1	Elavl1	-0.228	-1.463	-0.717198
180	40S ribosomal protein S19	Rps19	-0.206	-1.516	-0.717155
181	Heterogeneous nuclear ribonucleoprotein D-like	Hnrnpdl	-0.209	-1.508	-0.716985
182	Transitional endoplasmic reticulum ATPase	Vcp	-0.385	-1.147	-0.716265	Ubiq [K754]
183	Eukaryotic translation initiation factor 6	Eif6	-0.071	-1.913	-0.716057
184	Serine--tRNA ligase, cytoplasmic	Sars	-0.445	-1.05	-0.716016
185	Guanine nucleotide-binding protein G(I)/G(S)/G(T) subunit beta-2	Gnb2	-0.312	-1.277	-0.715276
186	Heterogeneous nuclear ribonucleoprotein Q	Syncrip	-0.162	-1.621	-0.714426
187	Heterogeneous nuclear ribonucleoprotein A1	Hnrnpa1	-0.401	-1.114	-0.713894
188	Aspartate--tRNA ligase, cytoplasmic	Dars	-0.303	-1.29	-0.713691
189	Kinesin-like protein KIF20A	Kif20a	-0.075	-1.875	-0.710792
190	Barrier-to-autointegration factor	Banf1	-0.036	-2.018	-0.710454	Ubiq [K18]
191	Nuclear pore complex protein Nup54	Nup54	-0.203	-1.499	-0.710117
192	Heterogeneous nuclear ribonucleoprotein D0	Hnrnpd	-0.264	-1.359	-0.710014
193	G-rich sequence factor 1	Grsf1	-0.375	-1.145	-0.709228
194	Histone-lysine N-methyltransferase SUV39H1	Suv39h1	-0.085	-1.817	-0.705341
195	Protein transport protein Sec31A	Sec31a	-0.28	-1.306	-0.703652
196	FERM domain-containing protein 4A	Frmd4a	-0.367	-1.14	-0.702336	Acetyl [K395]
197	Procollagen-lysine,2-oxoglutarate 5-dioxygenase 1	Plod1	-0.673	-0.731	-0.701709
198	60S ribosomal protein L30	Rpl30	-0.03	-1.973	-0.69649
199	Peroxisomal biogenesis factor 19	Pex19	-0.574	-0.826	-0.694505	Acetyl [N-Term]
200	Heterogeneous nuclear ribonucleoprotein F	Hnrnpf	-0.371	-1.112	-0.69444	Acetyl [N-Term]
201	Protein PRRC2C	Prrc2c	-0.809	-0.587	-0.693734
202	Peroxisomal multifunctional enzyme type 2	Hsd17b4	-0.312	-1.213	-0.693277
203	Phosphoenolpyruvate carboxykinase [GTP], mitochondrial	Pck2	-0.278	-1.274	-0.691703
204	Huntingtin-interacting protein 1	Hip1	-0.135	-1.607	-0.690882
205	Cytochrome b-c1 complex subunit 6, mitochondrial	Uqcrh	-0.358	-1.123	-0.690377
206	Heterogeneous nuclear ribonucleoprotein L	Hnrnpl	-0.434	-0.999	-0.689016	Ubiq [K415]
207	Nucleoporin NUP35	Nup35	-0.201	-1.425	-0.686909
208	Retrovirus-related Env polyprotein from Fv-4 locus	Fv4	-0.185	-1.463	-0.686885	Acetyl [K393]
209	Heterogeneous nuclear ribonucleoproteins A2/B1	Hnrnpa2b1	-0.338	-1.142	-0.684702
210	28S ribosomal protein S23, mitochondrial	Mrps23	-0.157	-1.525	-0.684587
211	Golgin subfamily A member 5	Golga5	-0.508	-0.885	-0.68422	Acetyl [K397]; Acetyl [N-Term]; Phospho [T24; T31; S32]; Ubiq [K402]
212	Interferon-stimulated 20 kDa exonuclease-like 2	Isg20l2	-0.408	-1.024	-0.683369	Acetyl [K85]; Acetyl [N-Term]
213	Mitochondrial import inner membrane translocase subunit Tim10	Timm10	-0.25	-1.305	-0.683139
214	Bifunctional methylenetetrahydrofolate dehydrogenase/cyclohydrolase, mitochondrial	Mthfd2	-0.278	-1.247	-0.68263
215	FACT complex subunit SSRP1	Ssrp1	-0.04	-1.868	-0.681992	Acetyl [N-Term]
216	Superoxide dismutase [Mn], mitochondrial	Sod2	-0.252	-1.282	-0.676968
217	Pre-mRNA-splicing factor ATP-dependent RNA helicase DHX15	Dhx15	-0.39	-1.034	-0.67636
218	Protein FAM49B	Fam49b	-0.361	-1.072	-0.673136
219	Fragile X mental retardation syndrome-related protein 1	Fxr1	-0.359	-1.075	-0.67303
220	Ubiquitin-like protein 4A	Ubl4a	-0.356	-1.079	-0.672675
221	Heterogeneous nuclear ribonucleoproteins C1/C2	Hnrnpc	-0.252	-1.266	-0.671689	Acetyl [N-Term]; Ubiq [K240]
222	Alpha-soluble NSF attachment protein	Napa	-0.451	-0.932	-0.671546
223	Exosome complex component RRP45	Exosc9	-0.089	-1.664	-0.671465
224	Exosome complex component MTR3	Exosc6	-0.027	-1.86	-0.67009
225	U4/U6 small nuclear ribonucleoprotein Prp3	Prpf3	-0.17	-1.433	-0.66749
226	Transmembrane and ubiquitin-like domain-containing protein 2	Tmub2	-0.252	-1.243	-0.664031
227	Liprin-beta-1	Ppfibp1	-0.529	-0.813	-0.664023
228	Septin-2	Sept2	-0.2	-1.35	-0.663325
229	28S ribosomal protein S36, mitochondrial	Mrps36	-0.287	-1.171	-0.662325
230	Small nuclear ribonucleoprotein Sm D2	Snrpd2	-0.135	-1.499	-0.661469	Acetyl [N-Term]
231	Glutamate-rich WD repeat-containing protein 1	Grwd1	-0.276	-1.188	-0.661104
232	Tropomodulin-3	Tmod3	-0.327	-1.095	-0.660488
233	Ribosomal RNA small subunit methyltransferase NEP1	Emg1	-0.243	-1.25	-0.660367
234	Probable ATP-dependent RNA helicase DDX5	Ddx5	-0.231	-1.273	-0.659902
235	Ribosome biogenesis protein NSA2 homolog	Nsa2	-0.604	-0.717	-0.659394
236	mRNA export factor	Rae1	-0.263	-1.206	-0.658786
237	Adipocyte plasma membrane-associated protein	Apmap	-0.144	-1.464	-0.658022
238	Transducin beta-like protein 3	Tbl3	-0.117	-1.531	-0.657285	Acetyl [N-Term]; Ubiq [K458]
239	V-type proton ATPase subunit S1	Atp6ap1	-0.035	-1.771	-0.656265
240	Complement component receptor 1-like protein	Cr1l	-0.463	-0.878	-0.655629
241	Nucleolar GTP-binding protein 2	Gnl2	-0.133	-1.474	-0.652997
242	Exosome complex component RRP43	Exosc8	-0.057	-1.679	-0.651133	Acetyl [N-Term]
243	Adenylate kinase 2, mitochondrial	Ak2	-0.533	-0.779	-0.650763
244	DBIRD complex subunit ZNF326	Znf326	-0.187	-1.338	-0.650636	Acetyl [N-Term]
245	Pyrroline-5-carboxylate reductase 2	Pycr2	-0.129	-1.474	-0.650128
246	Protein SOGA3	Soga3	-0.761	-0.545	-0.648961	Phospho [S760]
247	Serine/threonine-protein phosphatase PP1-alpha catalytic subunit	Ppp1ca	-0.162	-1.389	-0.648808	Acetyl [K6]; Acetyl [N-Term]
248	Sentrin-specific protease 7	Senp7	-0.302	-1.102	-0.647244
249	Synaptic vesicle membrane protein VAT-1 homolog	Vat1	-0.478	-0.839	-0.647238
250	Transformer-2 protein homolog beta	Tra2b	-0.327	-1.059	-0.647064	Phospho [S264; S266]
251	Alpha-actinin-4	Actn4	-0.26	-1.173	-0.645451
252	Alpha-actinin-1	Actn1	-0.295	-1.109	-0.645336
253	Radixin	Rdx	-0.44	-0.883	-0.644563
254	Coatomer subunit beta'	Copb2	-0.487	-0.821	-0.644356
255	AP-2 complex subunit alpha-2	Ap2a2	-0.536	-0.761	-0.644118
256	Malate dehydrogenase, cytoplasmic	Mdh1	-0.106	-1.507	-0.642726
257	Multidrug resistance-associated protein 1	Abcc1	-0.345	-1.017	-0.642222
258	Heterogeneous nuclear ribonucleoprotein A/B	Hnrnpab	-0.206	-1.27	-0.642057
259	ADP-dependent glucokinase	Adpgk	-0.312	-1.069	-0.641408	Ubiq [K104]
260	U3 small nucleolar ribonucleoprotein protein MPP10	Mphosph10	-0.152	-1.387	-0.641198
261	39S ribosomal protein L14, mitochondrial	Mrpl14	-0.272	-1.137	-0.64062
262	39S ribosomal protein L13, mitochondrial	Mrpl13	-0.07	-1.592	-0.638962
263	Pre-mRNA-processing factor 19	Prpf19	-0.251	-1.171	-0.638875
264	RuvB-like 2	Ruvbl2	-0.042	-1.67	-0.637602
265	60S ribosomal protein L9	Rpl9	-0.214	-1.237	-0.636663
266	Histone-lysine N-methyltransferase EHMT2	Ehmt2	-0.186	-1.295	-0.636464
267	Methionine aminopeptidase 2	Metap2	-0.003	-1.789	-0.635657
268	NADPH--cytochrome P450 reductase	Por	-0.252	-1.159	-0.635367	Ubiq [K404]
269	U3 small nucleolar RNA-associated protein 14 homolog A	Utp14a	-0.07	-1.578	-0.635334
270	Long-chain-fatty-acid--CoA ligase 1	Acsl1	-0.449	-0.848	-0.63475	Acetyl [N-Term]
271	Golgin subfamily A member 2	Golga2	-0.666	-0.602	-0.633645
272	Zinc finger CCCH domain-containing protein 18	Zc3h18	-0.527	-0.747	-0.632811	Phospho [S483]
273	Elongation factor 1-gamma	Eef1g	-0.689	-0.576	-0.631394	Acetyl [N-Term]; Ubiq [K253]
274	Heterogeneous nuclear ribonucleoprotein H	Hnrnph1	-0.283	-1.088	-0.630067	Acetyl [N-Term; N-Term]
275	Moesin	Msn	-0.427	-0.863	-0.628592
276	E3 SUMO-protein ligase RanBP2	Ranbp2	-0.299	-1.055	-0.628037
277	Transcriptional repressor p66 alpha	Gatad2a	-0.251	-1.135	-0.626325
278	Transmembrane 9 superfamily member 4	Tm9sf4	-0.558	-0.696	-0.625351
279	La-related protein 7	Larp7	-0.334	-0.99	-0.625031
280	Clathrin heavy chain 1	Cltc	-0.359	-0.945	-0.622449
281	ATP synthase subunit O, mitochondrial	Atp5po	-0.071	-1.524	-0.621823
282	Nucleophosmin	Npm1	-0.343	-0.967	-0.621523
283	Band 4.1-like protein 3	Epb41l3	-0.341	-0.97	-0.621488	Phospho [T495]
284	DNA repair protein XRCC1	Xrcc1	-0.088	-1.473	-0.620314	Ubiq [K258]
285	Nucleoporin NUP188 homolog	Nup188	-0.03	-1.63	-0.618707	Acetyl [N-Term]
286	Peroxiredoxin-5, mitochondrial	Prdx5	-0.307	-1.014	-0.617618
287	Electron transfer flavoprotein subunit alpha, mitochondrial	Etfa	-0.428	-0.835	-0.617195
288	Proteasome subunit alpha type-3	Psma3	-0.62	-0.614	-0.616997	Acetyl [N-Term]
289	Nodal modulator 1	Nomo1	-0.268	-1.074	-0.61543
290	Aspartate aminotransferase, mitochondrial	Got2	-0.299	-1.021	-0.615298	Ubiq [K94]
291	Alpha-centractin	Actr1a	-0.131	-1.348	-0.614807
292	Poly(U)-binding-splicing factor PUF60	Puf60	-0.28	-1.05	-0.614228
293	Probable 28S rRNA (cytosine-C(5))-methyltransferase	Nop2	-0.204	-1.188	-0.613684
294	39S ribosomal protein L12, mitochondrial	Mrpl12	-0.221	-1.153	-0.613013
295	Erlin-2	Erlin2	-0.265	-1.072	-0.612794
296	Cytoplasmic FMR1-interacting protein 1	Cyfip1	-0.121	-1.364	-0.612578
297	ELAV-like protein 2	Elavl2	-0.293	-1.022	-0.611936
298	Microtubule-associated protein 1A	Map1a	-0.376	-0.89	-0.610229
299	Ribosomal RNA-processing protein 7 homolog A	Rrp7a	-0.12	-1.357	-0.609794
300	Eukaryotic initiation factor 4A-III	Eif4a3	-0.143	-1.304	-0.609733
301	Fumarate hydratase, mitochondrial	Fh	-0.474	-0.752	-0.606314
302	Something about silencing protein 10	Utp3	-0.133	-1.313	-0.605578
303	60S ribosomal protein L12	Rpl12	-0.15	-1.275	-0.605513
304	Iron-sulfur cluster assembly 2 homolog, mitochondrial	Isca2	-0.386	-0.864	-0.605293
305	Histone-lysine N-methyltransferase EHMT1	Ehmt1	-0.114	-1.348	-0.602899
306	Ras GTPase-activating-like protein IQGAP1	Iqgap1	-0.121	-1.327	-0.60149	Acetyl [N-Term]
307	Polypeptide N-acetylgalactosaminyltransferase 3	Galnt3	-0.437	-0.787	-0.601412
308	DnaJ homolog subfamily C member 9	Dnajc9	-0.031	-1.553	-0.599962
309	Thyroid hormone receptor-associated protein 3	Thrap3	-0.373	-0.869	-0.599788	Phospho [S243; S248; S253; S679]
310	Bcl-2-associated transcription factor 1	Bclaf1	-0.43	-0.792	-0.599676	Phospho [S177; S267; S529; S656]
311	Active regulator of SIRT1	Rps19bp1	-0.261	-1.042	-0.599284
312	Aconitate hydratase, mitochondrial	Aco2	-0.449	-0.764	-0.59792
313	Heat shock cognate 71 kDa protein	Hspa8	-0.324	-0.936	-0.597789	Ubiq [K597]
314	Ras-related protein Rab-18	Rab18	-0.229	-1.094	-0.59762	Acetyl [N-Term]
315	Heterogeneous nuclear ribonucleoprotein A0	Hnrnpa0	-0.215	-1.118	-0.596974
316	Erythrocyte band 7 integral membrane protein	Stom	-0.32	-0.94	-0.596947
317	Serine/arginine-rich splicing factor 3	Srsf3	-0.577	-0.613	-0.594888
318	60S ribosomal protein L17	Rpl17	-0.335	-0.912	-0.594844	Ubiq [K121]
319	Serine/arginine-rich splicing factor 7	Srsf7	-0.047	-1.487	-0.594334
320	Prelamin-A/C	Lmna	-0.067	-1.433	-0.594028
321	Growth arrest and DNA damage-inducible proteins-interacting protein 1	Gadd45gip1	-0.507	-0.685	-0.593257
322	Cysteine-rich with EGF-like domain protein 1	Creld1	-0.385	-0.836	-0.592948
323	Long-chain-fatty-acid--CoA ligase 5	Acsl5	-0.367	-0.86	-0.592543
324	Replication factor C subunit 2	Rfc2	-0.122	-1.295	-0.592431
325	Pre-mRNA-processing-splicing factor 8	Prpf8	-0.365	-0.862	-0.592203
326	Beta-soluble NSF attachment protein	Napb	-0.298	-0.962	-0.592132
327	Coatomer subunit beta	Copb1	-0.439	-0.763	-0.591924	Acetyl [N-Term]
328	Tubulin gamma-1 chain	Tubg1	-0.034	-1.511	-0.591205
329	Peptidyl-tRNA hydrolase 2, mitochondrial	Ptrh2	-0.466	-0.726	-0.590151	Ubiq [K179]
330	Protein PRRC2A	Prrc2a	-0.292	-0.962	-0.58845
331	Mitochondrial import inner membrane translocase subunit Tim10 B	Timm10b	-0.341	-0.887	-0.588323
332	Extended synaptotagmin-2	Esyt2	-0.205	-1.104	-0.585579
333	Nuclear pore complex protein Nup160	Nup160	-0.263	-1.001	-0.585316
334	Ubiquitin-conjugating enzyme E2 G2	Ube2g2	-0.602	-0.568	-0.5849	Acetyl [N-Term]
335	Vesicle-fusing ATPase	Nsf	-0.416	-0.775	-0.584362	Ubiq [K225]
336	Methylcrotonoyl-CoA carboxylase beta chain, mitochondrial	Mccc2	-0.097	-1.323	-0.583508
337	RNA-binding protein 26	Rbm26	-0.354	-0.854	-0.582447	Phospho [S127]
338	Scaffold attachment factor B1	Safb	-0.175	-1.146	-0.580306	Acetyl [N-Term]; Phospho [S366]
339	Serine/arginine-rich splicing factor 1	Srsf1	-0.162	-1.171	-0.580031
340	Spectrin alpha chain, non-erythrocytic 1	Sptan1	-0.37	-0.825	-0.579637	Ubiq [K1519]
341	Histone-binding protein RBBP4	Rbbp4	-0.109	-1.279	-0.578508	Acetyl [N-Term]; Acetyl [K4]
342	Receptor expression-enhancing protein 5	Reep5	-0.599	-0.558	-0.578354
343	Protein Wiz	Wiz	-0.144	-1.202	-0.578113
344	Aldehyde dehydrogenase family 3 member B1	Aldh3b1	-0.585	-0.569	-0.576978
345	Secretory carrier-associated membrane protein 1	Scamp1	-0.156	-1.171	-0.57602	Acetyl [N-Term]
346	40S ribosomal protein S14	Rps14	-0.196	-1.086	-0.573431
347	Staphylococcal nuclease domain-containing protein 1	Snd1	-0.34	-0.844	-0.570102	Acetyl [N-Term]
348	Plexin-A1	Plxna1	-0.389	-0.776	-0.569562
349	Serine/threonine-protein phosphatase 2A catalytic subunit alpha isoform	Ppp2ca	-0.198	-1.071	-0.56945
350	General transcription factor II-I	Gtf2i	-0.102	-1.265	-0.569351
351	Dynein light chain 1, cytoplasmic	Dynll1	-0.033	-1.43	-0.568627
352	Intercellular adhesion molecule 2	Icam2	-0.373	-0.793	-0.56777
353	Actin, cytoplasmic 1	Actb	-0.046	-1.384	-0.565147	Acetyl [N-Term; N-Term]; Ubiq [K61]
354	Isocitrate dehydrogenase [NAD] subunit alpha, mitochondrial	Idh3a	-0.396	-0.756	-0.5648	Ubiq [K169]
355	Splicing factor U2AF 65 kDa subunit	U2af2	-0.151	-1.147	-0.564703	Acetyl [N-Term]
356	Translocon-associated protein subunit delta	Ssr4	-0.256	-0.957	-0.564336
357	Transmembrane protein 33	Tmem33	-0.027	-1.423	-0.562351
358	PRA1 family protein 3	Arl6ip5	-0.221	-1.007	-0.561121
359	mRNA turnover protein 4 homolog	Mrto4	-0.191	-1.058	-0.560328
360	Ras-related protein Rab-1B	Rab1b	-0.111	-1.216	-0.560195	Acetyl [N-Term]
361	Enoyl-CoA hydratase, mitochondrial	Echs1	-0.307	-0.867	-0.559998
362	Lipoyl synthase, mitochondrial	Lias	-0.22	-1.003	-0.559019
363	Sequestosome-1	Sqstm1	-0.477	-0.645	-0.558556
364	Matrin-3	Matr3	-0.31	-0.859	-0.558542
365	Destrin	Dstn	-0.279	-0.905	-0.55831	Acetyl [N-Term]; Ubiq [K69]
366	AP-2 complex subunit alpha-1	Ap2a1	-0.296	-0.878	-0.557849
367	Condensin complex subunit 1	Ncapd2	-0.125	-1.172	-0.555535
368	H/ACA ribonucleoprotein complex subunit DKC1	Dkc1	-0.429	-0.687	-0.55224	Acetyl [N-Term]
369	ATP-dependent RNA helicase DDX1	Ddx1	-0.112	-1.188	-0.551929
370	Aspartyl/asparaginyl beta-hydroxylase	Asph	-0.169	-1.073	-0.551323	Ubiq [K339]
371	Probable rRNA-processing protein EBP2	Ebna1bp2	-0.155	-1.094	-0.549416	Ubiq [K33]
372	Glutamate dehydrogenase 1, mitochondrial	Glud1	-0.248	-0.928	-0.548302
373	Transmembrane emp24 domain-containing protein 10	Tmed10	-0.158	-1.085	-0.548291
374	Eukaryotic translation initiation factor 2 subunit 2	Eif2s2	-0.157	-1.085	-0.547636
375	Enhancer of rudimentary homolog	Erh	-0.158	-1.082	-0.547257	Acetyl [N-Term]
376	Syntaxin-18	Stx18	-0.298	-0.846	-0.546136
377	RRP15-like protein	Rrp15	-0.188	-1.023	-0.545915	Phospho [S265]
378	Fibulin-1	Fbln1	-0.501	-0.588	-0.543844
379	Nuclear valosin-containing protein-like	Nvl	-0.146	-1.095	-0.543836
380	Cell growth-regulating nucleolar protein	Lyar	-0.236	-0.932	-0.542429
381	DnaJ homolog subfamily A member 1	Dnaja1	-0.406	-0.693	-0.542375
382	Peptidyl-prolyl cis-trans isomerase FKBP4	Fkbp4	-0.99	-0.197	-0.539687
383	Zinc finger RNA-binding protein	Zfr	-0.357	-0.748	-0.539294
384	116 kDa U5 small nuclear ribonucleoprotein component	Eftud2	-0.116	-1.14	-0.538993
385	Long-chain fatty acid transport protein 4	Slc27a4	-0.78	-0.332	-0.53868
386	Nuclear pore complex protein Nup133	Nup133	-0.144	-1.082	-0.538073
387	Nuclear pore complex protein Nup88	Nup88	-0.212	-0.959	-0.537683	Acetyl [N-Term]
388	Peptidyl-prolyl cis-trans isomerase A	Ppia	-0.029	-1.329	-0.537274
389	RuvB-like 1	Ruvbl1	-0.131	-1.102	-0.536306
390	Cytochrome c-type heme lyase	Hccs	-0.06	-1.252	-0.536242
391	NFU1 iron-sulfur cluster scaffold homolog, mitochondrial	Nfu1	-0.266	-0.868	-0.535825
392	ESF1 homolog	Esf1	-0.283	-0.84	-0.534784
393	WD repeat-containing protein 43	Wdr43	-0.134	-1.088	-0.533541	Acetyl [N-Term]
394	ATP synthase-coupling factor 6, mitochondrial	Atp5pf	-0.334	-0.763	-0.532612
395	28S ribosomal protein S28, mitochondrial	Mrps28	-0.46	-0.609	-0.532577
396	Fatty aldehyde dehydrogenase	Aldh3a2	-0.067	-1.223	-0.532186	Acetyl [K357]
397	Aldehyde dehydrogenase X, mitochondrial	Aldh1b1	-0.675	-0.402	-0.532052
398	Epoxide hydrolase 1	Ephx1	-0.429	-0.643	-0.532036
399	Ribosome biogenesis protein NOP53	Nop53	-0.202	-0.956	-0.530292
400	Cytochrome c oxidase subunit 6B1	Cox6b1	-0.378	-0.7	-0.530035
401	Pericentriolar material 1 protein	Pcm1	-0.478	-0.584	-0.530027
402	Pyruvate dehydrogenase E1 component subunit beta, mitochondrial	Pdhb	-0.283	-0.827	-0.52951
403	Nucleolar protein 6	Nol6	-0.047	-1.257	-0.528698
404	NADH dehydrogenase [ubiquinone] flavoprotein 2, mitochondrial	Ndufv2	-0.15	-1.042	-0.528132
405	40S ribosomal protein S3a	Rps3a	-0.202	-0.946	-0.526562
406	MKI67 FHA domain-interacting nucleolar phosphoprotein	Nifk	-0.175	-0.992	-0.526423	Acetyl [N-Term]
407	Transmembrane 9 superfamily member 3	Tm9sf3	-0.235	-0.889	-0.525254
408	Vesicular integral-membrane protein VIP36	Lman2	-0.286	-0.812	-0.525159
409	AP-2 complex subunit beta	Ap2b1	-0.424	-0.633	-0.524719	Ubiq [K936]
410	Mitochondrial import inner membrane translocase subunit Tim9	Timm9	-0.297	-0.793	-0.523788
411	Pyruvate dehydrogenase E1 component subunit alpha, somatic form, mitochondrial	Pdha1	-0.244	-0.87	-0.52331
412	Splicing factor 3B subunit 3	Sf3b3	-0.216	-0.911	-0.522048	Ubiq [K816]
413	Splicing factor 3A subunit 1	Sf3a1	-0.274	-0.821	-0.521729
414	U5 small nuclear ribonucleoprotein 200 kDa helicase	Snrnp200	-0.218	-0.902	-0.519837
415	Serine hydroxymethyltransferase, mitochondrial	Shmt2	-0.283	-0.803	-0.519697
416	Protein THEM6	Them6	-0.231	-0.88	-0.519309
417	ATP synthase subunit beta, mitochondrial	Atp5f1b	-0.134	-1.042	-0.517714	Ubiq [K133]
418	26S proteasome regulatory subunit 6A	Psmc3	-0.388	-0.66	-0.517599
419	5'-3' exoribonuclease 2	Xrn2	-0.211	-0.902	-0.515519
420	Neutral amino acid transporter B(0)	Slc1a5	-0.322	-0.739	-0.515486
421	Coiled-coil domain-containing protein 86	Ccdc86	-0.005	-1.311	-0.515004	Phospho [S18]
422	Ferritin heavy chain	Fth1	-0.597	-0.436	-0.514255
423	Cleavage and polyadenylation specificity factor subunit 2	Cpsf2	-0.073	-1.15	-0.51325
424	Regulator of microtubule dynamics protein 3	Rmdn3	-0.084	-1.127	-0.513229	Phospho [S212]
425	Hydroxyacyl-coenzyme A dehydrogenase, mitochondrial	Hadh	-0.322	-0.732	-0.512484
426	Sulfhydryl oxidase 2	Qsox2	-0.302	-0.759	-0.51248
427	NADPH:adrenodoxin oxidoreductase, mitochondrial	Fdxr	-0.201	-0.909	-0.511998
428	Apoptotic chromatin condensation inducer in the nucleus	Acin1	-0.02	-1.256	-0.509496
429	Ras-related protein R-Ras	Rras	-0.041	-1.207	-0.509276
430	39S ribosomal protein L46, mitochondrial	Mrpl46	-0.049	-1.189	-0.509211
431	60S ribosomal protein L3	Rpl3	-0.247	-0.829	-0.508849
432	Dihydrolipoyllysine-residue acetyltransferase component of pyruvate dehydrogenase complex, mitochondrial	Dlat	-0.215	-0.877	-0.508358
433	Serine/threonine-protein phosphatase 2A 65 kDa regulatory subunit A alpha isoform	Ppp2r1a	-0.049	-1.186	-0.508274	Acetyl [N-Term]
434	Fragile X mental retardation syndrome-related protein 2	Fxr2	-0.282	-0.776	-0.507958
435	OCIA domain-containing protein 1	Ociad1	-0.2	-0.898	-0.507192
436	Cyclin-dependent kinase 11B	Cdk11b	-0.622	-0.398	-0.505657	Ubiq [K456]
437	Protein RER1	Rer1	-0.217	-0.865	-0.50492	Acetyl [N-Term]
438	Transgelin-2	Tagln2	-0.314	-0.725	-0.504913
439	Cytochrome b-c1 complex subunit Rieske, mitochondrial	Uqcrfs1	-0.239	-0.83	-0.504446
440	NADH dehydrogenase [ubiquinone] 1 alpha subcomplex assembly factor 2	Ndufaf2	-0.202	-0.886	-0.503837	Acetyl [N-Term]
441	Enoyl-[acyl-carrier-protein] reductase, mitochondrial	Mecr	-0.308	-0.73	-0.503625
442	Tubulin beta-4B chain	Tubb4b	-0.015	-1.248	-0.503601
443	Myelin expression factor 2	Myef2	-0.421	-0.589	-0.502556	Acetyl [N-Term]; Acetyl [K6]

## Sheet: S6
Supplemental Table S6. Identified proteins decreased in VAPB-P56S-IP from N2a cells (replicate 2).
*Log2 values of the VAPB-P56S-IP / VAPB-wt-IP from three IP sets using a GFP (598) antibody.
**Means of the Log2 values.
No	Description	Gene Symbol	PS/WT-3*	PS/WT-4*	PS/WT-5*	Mean**	Modifications
1	Peptidyl-prolyl cis-trans isomerase FKBP2 OS=Mus musculus OX=10090 GN=Fkbp2 PE=1 SV=1	Fkbp2	-0.439778	-0.673554	-2.42402	-0.952188
2	Rab3 GTPase-activating protein non-catalytic subunit OS=Mus musculus OX=10090 GN=Rab3gap2 PE=1 SV=2	Rab3gap2	0.248169	-1.94895	-1.58801	-0.753625
3	Vesicle-associated membrane protein-associated protein B OS=Mus musculus OX=10090 GN=Vapb PE=1 SV=3	Vapb	-0.816211	-0.722188	-0.612752	-0.714651
4	Protein canopy homolog 2 OS=Mus musculus OX=10090 GN=Cnpy2 PE=1 SV=1	Cnpy2	-0.549328	-0.874682	-0.690109	-0.698592
5	Prolyl 4-hydroxylase subunit alpha-1 OS=Mus musculus OX=10090 GN=P4ha1 PE=1 SV=2	P4ha1	-0.436863	-0.742112	-0.85805	-0.667874
6	Alanine aminotransferase 2 OS=Mus musculus OX=10090 GN=Gpt2 PE=1 SV=1	Gpt2	-0.40515	-0.900482	-0.595684	-0.619569
7	Ubiquitin-like protein 4A OS=Mus musculus OX=10090 GN=Ubl4a PE=1 SV=1	Ubl4a	-0.581444	-0.479378	-0.806088	-0.615942
8	Acyl carrier protein, mitochondrial OS=Mus musculus OX=10090 GN=Ndufab1 PE=1 SV=1	Ndufab1		-0.635737	-1.53265	-0.592735
9	Myelin expression factor 2 OS=Mus musculus OX=10090 GN=Myef2 PE=1 SV=1	Myef2	-0.647117	-0.700552	-0.406762	-0.579055
10	Desmoplakin OS=Mus musculus OX=10090 GN=Dsp PE=1 SV=1	Dsp		-6.78069	0	-0.578417	Acetyl [K471(100)]; Phospho [S469(100)]
11	Peptidyl-prolyl cis-trans isomerase B OS=Mus musculus OX=10090 GN=Ppib PE=1 SV=2	Ppib	-0.466708	-0.781569	-0.454262	-0.55977
12	Reticulon-3 OS=Mus musculus OX=10090 GN=Rtn3 PE=1 SV=2	Rtn3	-0.472856	-0.485784	-0.712483	-0.552922	Acetyl [N-Term]
13	Reticulocalbin-1 OS=Mus musculus OX=10090 GN=Rcn1 PE=1 SV=1	Rcn1	-0.6897	-0.53685	-0.437749	-0.551069
14	Nucleobindin-2 OS=Mus musculus OX=10090 GN=Nucb2 PE=1 SV=2	Nucb2	-0.0795009	-0.571233	-1.18375	-0.542576
15	PRA1 family protein 3 OS=Mus musculus OX=10090 GN=Arl6ip5 PE=1 SV=2	Arl6ip5	-0.209551	-0.99324	-0.520013	-0.539156	Acetyl [N-Term]
16	Replication protein A 14 kDa subunit OS=Mus musculus OX=10090 GN=Rpa3 PE=1 SV=1	Rpa3	-0.294186	-0.929609	-0.465504	-0.538995	Acetyl [N-Term]
17	Tumor protein D54 OS=Mus musculus OX=10090 GN=Tpd52l2 PE=1 SV=1	Tpd52l2	-0.554988	-0.625307	-0.425962	-0.533043
18	cAMP-dependent protein kinase type I-alpha regulatory subunit OS=Mus musculus OX=10090 GN=Prkar1a PE=1 SV=3	Prkar1a	-0.710911	-0.575415	-0.330483	-0.530254
19	Dihydropyrimidinase-related protein 3 OS=Mus musculus OX=10090 GN=Dpysl3 PE=1 SV=1	Dpysl3	-0.679073	-0.595638	-0.32496	-0.525165
20	GPI transamidase component PIG-T OS=Mus musculus OX=10090 GN=Pigt PE=1 SV=2	Pigt	-0.94336	-0.538762	-0.151946	-0.508802
21	Caprin-1 OS=Mus musculus OX=10090 GN=Caprin1 PE=1 SV=2	Caprin1	-0.243647	-0.206258	-1.3	-0.502589
22	Thioredoxin domain-containing protein 5 OS=Mus musculus OX=10090 GN=Txndc5 PE=1 SV=2	Txndc5	-0.373703	-0.577588	-0.55262	-0.498407
23	Tubulin beta-4B chain OS=Mus musculus OX=10090 GN=Tubb4b PE=1 SV=1	Tubb4b	-0.661161	-0.687021	-0.193683	-0.495549
24	RNA transcription, translation and transport factor protein OS=Mus musculus OX=10090 GN=RTRAF PE=1 SV=1	RTRAF	-0.169478	-0.393695	-1.05231	-0.492391
25	Myeloid-derived growth factor OS=Mus musculus OX=10090 GN=Mydgf PE=1 SV=1	Mydgf	-0.534666	-0.566657	-0.3778	-0.490653
26	Coiled-coil domain-containing protein 134 OS=Mus musculus OX=10090 GN=Ccdc134 PE=1 SV=1	Ccdc134		-0.529094	-1.11133	-0.476701
27	Enhancer of mRNA-decapping protein 4 OS=Mus musculus OX=10090 GN=Edc4 PE=1 SV=2	Edc4	-0.576448	-0.606282	-0.26705	-0.474922	Acetyl [N-Term]; Phospho [S727(99)]
28	Leucine-rich repeat and calponin homology domain-containing protein 4 OS=Mus musculus OX=10090 GN=Lrch4 PE=1 SV=1	Lrch4	-0.715665	-0.261018	-0.474292	-0.471767	Acetyl [N-Term]
29	Coatomer subunit epsilon OS=Mus musculus OX=10090 GN=Cope PE=1 SV=3	Cope	-0.36802	-0.577047	-0.46791	-0.468471
30	Neutral alpha-glucosidase AB OS=Mus musculus OX=10090 GN=Ganab PE=1 SV=1	Ganab	-0.421239	-0.559291	-0.424096	-0.466786
31	Tyrosine-protein phosphatase non-receptor type 1 OS=Mus musculus OX=10090 GN=Ptpn1 PE=1 SV=2	Ptpn1	-0.245374	-0.464599	-0.723383	-0.464647	Acetyl [N-Term]
32	Inorganic pyrophosphatase 2, mitochondrial OS=Mus musculus OX=10090 GN=Ppa2 PE=1 SV=1	Ppa2	-0.367451	-0.480677	-0.551762	-0.464625
33	Protein disulfide-isomerase OS=Mus musculus OX=10090 GN=P4hb PE=1 SV=2	P4hb	-0.441213	-0.468455	-0.471909	-0.46046
34	40S ribosomal protein S24 OS=Mus musculus OX=10090 GN=Rps24 PE=1 SV=1	Rps24	-0.380141	-0.902413	-0.159833	-0.448455	Acetyl [N-Term]
35	Mesencephalic astrocyte-derived neurotrophic factor OS=Mus musculus OX=10090 GN=Manf PE=1 SV=1	Manf	-0.286653	-0.741951	-0.344812	-0.444091
36	26S proteasome regulatory subunit 6A OS=Mus musculus OX=10090 GN=Psmc3 PE=1 SV=2	Psmc3	-0.158416	-0.959159	-0.32803	-0.442883
37	Nucleoporin NUP42 OS=Mus musculus OX=10090 GN=Nup42 PE=2 SV=1	Nup42		-1.19416	-0.375456	-0.442286
38	Tubulin gamma-1 chain OS=Mus musculus OX=10090 GN=Tubg1 PE=1 SV=1	Tubg1	-0.456224	-0.454886	-0.414423	-0.441714
39	ATP-binding cassette sub-family E member 1 OS=Mus musculus OX=10090 GN=Abce1 PE=1 SV=1	Abce1	-0.292428	-0.917929	-0.185004	-0.430871
40	Thioredoxin-related transmembrane protein 2 OS=Mus musculus OX=10090 GN=Tmx2 PE=1 SV=1	Tmx2	-0.302545	-0.578793	-0.420168	-0.429419
41	Endoplasmin OS=Mus musculus OX=10090 GN=Hsp90b1 PE=1 SV=2	Hsp90b1	-0.47178	-0.49581	-0.321687	-0.427678
42	Methionine aminopeptidase 2 OS=Mus musculus OX=10090 GN=Metap2 PE=1 SV=1	Metap2	-0.33153	-0.592019	-0.365635	-0.425182
43	ERO1-like protein alpha OS=Mus musculus OX=10090 GN=Ero1a PE=1 SV=2	Ero1a	-0.464416	-0.554241	-0.268392	-0.424027
44	Squalene monooxygenase OS=Mus musculus OX=10090 GN=Sqle PE=2 SV=1	Sqle	-0.151107	-0.504014	-0.66269	-0.423139
45	Endoplasmic reticulum resident protein 29 OS=Mus musculus OX=10090 GN=Erp29 PE=1 SV=2	Erp29	-0.315997	-0.549895	-0.404313	-0.420201
46	Receptor expression-enhancing protein 5 OS=Mus musculus OX=10090 GN=Reep5 PE=1 SV=1	Reep5	-0.0431738	-0.449409	-0.862344	-0.413167
47	Calumenin OS=Mus musculus OX=10090 GN=Calu PE=1 SV=1	Calu	-0.335036	-0.406437	-0.496024	-0.411	Phospho [Y47(100)]
48	Eukaryotic translation initiation factor 2 subunit 3, X-linked OS=Mus musculus OX=10090 GN=Eif2s3x PE=1 SV=2	Eif2s3x	-0.237803	0.000167351	-1.24667	-0.402543
49	Thioredoxin, mitochondrial OS=Mus musculus OX=10090 GN=Txn2 PE=1 SV=1	Txn2	0.00963557	-0.397071	-0.980563	-0.40044
50	Reticulon-4 OS=Mus musculus OX=10090 GN=Rtn4 PE=1 SV=2	Rtn4	-0.356508	-0.62729	-0.243836	-0.400402	Phospho [S165(99.2)]
51	Glycine--tRNA ligase OS=Mus musculus OX=10090 GN=Gars1 PE=1 SV=1	Gars1	-0.336698	-0.778128	-0.148007	-0.39753
52	Proteasome activator complex subunit 3 OS=Mus musculus OX=10090 GN=Psme3 PE=1 SV=1	Psme3	-0.50002	-0.83848	0.0168933	-0.397127
53	Protein O-glucosyltransferase 2 OS=Mus musculus OX=10090 GN=Poglut2 PE=1 SV=1	Poglut2	-0.586041	-0.546161	-0.0868742	-0.387998
54	Tubulin beta-3 chain OS=Mus musculus OX=10090 GN=Tubb3 PE=1 SV=1	Tubb3	-0.439556	-0.527845	-0.208885	-0.385741
55	39S ribosomal protein L39, mitochondrial OS=Mus musculus OX=10090 GN=Mrpl39 PE=1 SV=4	Mrpl39	-0.456252	-0.368767	-0.33421	-0.385501
56	Protein disulfide-isomerase A4 OS=Mus musculus OX=10090 GN=Pdia4 PE=1 SV=3	Pdia4	-0.393994	-0.564097	-0.214101	-0.383654
57	UDP-glucose:glycoprotein glucosyltransferase 1 OS=Mus musculus OX=10090 GN=Uggt1 PE=1 SV=4	Uggt1	-0.342132	-0.542515	-0.278608	-0.383433
58	Hypoxia up-regulated protein 1 OS=Mus musculus OX=10090 GN=Hyou1 PE=1 SV=1	Hyou1	-0.430896	-0.378736	-0.339354	-0.382509
59	Multifunctional protein ADE2 OS=Mus musculus OX=10090 GN=Paics PE=1 SV=4	Paics	-0.136275	-0.617179	-0.430405	-0.380908	Acetyl [N-Term]
60	Eukaryotic translation initiation factor 3 subunit F OS=Mus musculus OX=10090 GN=Eif3f PE=1 SV=2	Eif3f	-0.468819	-0.303942	-0.366268	-0.378082
61	Baculoviral IAP repeat-containing protein 5 OS=Mus musculus OX=10090 GN=Birc5 PE=1 SV=1	Birc5		-0.433053	-0.816725	-0.378056
62	Large subunit GTPase 1 homolog OS=Mus musculus OX=10090 GN=Lsg1 PE=1 SV=2	Lsg1	-0.365888	-0.38582	-0.381168	-0.3776
63	Endoplasmic reticulum resident protein 44 OS=Mus musculus OX=10090 GN=Erp44 PE=1 SV=1	Erp44	-0.267129	-0.516261	-0.356379	-0.376273
64	Casein kinase II subunit beta OS=Mus musculus OX=10090 GN=Csnk2b PE=1 SV=1	Csnk2b	-0.453285	-0.649759	-0.0778444	-0.373803
65	Glucosidase 2 subunit beta OS=Mus musculus OX=10090 GN=Prkcsh PE=1 SV=1	Prkcsh	-0.525635	-0.437534	-0.177395	-0.372488
66	ATPase family AAA domain-containing protein 1 OS=Mus musculus OX=10090 GN=Atad1 PE=1 SV=1	Atad1		-0.909951	-0.34844	-0.372308
67	Reticulon-4-interacting protein 1, mitochondrial OS=Mus musculus OX=10090 GN=Rtn4ip1 PE=1 SV=2	Rtn4ip1		-0.812747	-0.418124	-0.372272
68	ADP-ribosylation factor-like protein 1 OS=Mus musculus OX=10090 GN=Arl1 PE=1 SV=1	Arl1		-0.561392	-0.641512	-0.371653
69	RNA-binding protein 39 OS=Mus musculus OX=10090 GN=Rbm39 PE=1 SV=2	Rbm39	-0.37222	-0.425047	-0.314187	-0.369774	Acetyl [N-Term]
70	Tubulin beta-2A chain OS=Mus musculus OX=10090 GN=Tubb2a PE=1 SV=1	Tubb2a	-0.531542	-0.290956	-0.294736	-0.368106
71	Ankyrin repeat, SAM and basic leucine zipper domain-containing protein 1 OS=Mus musculus OX=10090 GN=Asz1 PE=1 SV=2	Asz1	-0.0498919	-0.506071	-0.606076	-0.366412
72	Leucine-rich repeat-containing protein 40 OS=Mus musculus OX=10090 GN=Lrrc40 PE=1 SV=2	Lrrc40	-0.337761	-0.567316	-0.215486	-0.366246
73	Isoleucine--tRNA ligase, cytoplasmic OS=Mus musculus OX=10090 GN=Iars PE=1 SV=2	Iars	-0.370313	-0.441303	-0.290902	-0.366197
74	DNA-directed RNA polymerase II subunit RPB1 OS=Mus musculus OX=10090 GN=Polr2a PE=1 SV=3	Polr2a		-0.224011	-1.08264	-0.365656
75	Probable ATP-dependent RNA helicase DDX20 OS=Mus musculus OX=10090 GN=Ddx20 PE=1 SV=2	Ddx20	-0.056725	-0.0666861	-1.27473	-0.364895	Acetyl [N-Term]
76	Paraspeckle component 1 OS=Mus musculus OX=10090 GN=Pspc1 PE=1 SV=1	Pspc1	-0.654187	-0.182286	-0.298356	-0.364684
77	Synaptic functional regulator FMR1 OS=Mus musculus OX=10090 GN=Fmr1 PE=1 SV=1	Fmr1	-0.383549	-0.373896	-0.336576	-0.364531	Acetyl [N-Term]
78	Cytochrome c, somatic OS=Mus musculus OX=10090 GN=Cycs PE=1 SV=2	Cycs	-0.190321	-0.435611	-0.482123	-0.363571
79	Ras-related protein Rab-18 OS=Mus musculus OX=10090 GN=Rab18 PE=1 SV=2	Rab18	-0.0356798	-0.576029	-0.541233	-0.362428	Acetyl [N-Term]
80	DNA-directed RNA polymerases I, II, and III subunit RPABC1 OS=Mus musculus OX=10090 GN=Polr2e PE=1 SV=1	Polr2e		-0.0202767	-1.52414	-0.362325
81	RNA-splicing ligase RtcB homolog OS=Mus musculus OX=10090 GN=Rtcb PE=1 SV=1	Rtcb	-0.233324	-0.714617	-0.191457	-0.36107
82	Peroxiredoxin-4 OS=Mus musculus OX=10090 GN=Prdx4 PE=1 SV=1	Prdx4	-0.434623	-0.244111	-0.406879	-0.359394
83	Reticulocalbin-2 OS=Mus musculus OX=10090 GN=Rcn2 PE=1 SV=1	Rcn2	-0.301139	-0.371754	-0.398932	-0.356683
84	Pleckstrin homology domain-containing family H member 3 OS=Mus musculus OX=10090 GN=Plekhh3 PE=2 SV=1	Plekhh3		-2.33872	0.198947	-0.355038
85	Double-strand-break repair protein rad21 homolog OS=Mus musculus OX=10090 GN=Rad21 PE=1 SV=3	Rad21		-0.674982	-0.475202	-0.35494
86	GDP-Man:Man(3)GlcNAc(2)-PP-Dol alpha-1,2-mannosyltransferase OS=Mus musculus OX=10090 GN=Alg11 PE=2 SV=1	Alg11		-0.376139	-0.785063	-0.351796
87	ATPase Asna1 OS=Mus musculus OX=10090 GN=Asna1 PE=1 SV=2	Asna1	-0.0983175	-0.543713	-0.447174	-0.350091	Acetyl [N-Term]; Acetyl [K287(100)]
88	Dynamin-1-like protein OS=Mus musculus OX=10090 GN=Dnm1l PE=1 SV=2	Dnm1l	-0.432782	-2.7609	0.551161	-0.350076
89	Filamin-B OS=Mus musculus OX=10090 GN=Flnb PE=1 SV=3	Flnb	-0.282927	-0.325194	-0.436361	-0.346721
90	Chloride channel CLIC-like protein 1 OS=Mus musculus OX=10090 GN=Clcc1 PE=1 SV=1	Clcc1		-0.144817	-1.13501	-0.346282
91	Proteasome subunit alpha type-5 OS=Mus musculus OX=10090 GN=Psma5 PE=1 SV=1	Psma5	-0.532248	-0.689699	0.0727862	-0.344217
92	Host cell factor 2 OS=Mus musculus OX=10090 GN=Hcfc2 PE=1 SV=2	Hcfc2		-0.369162	-0.756815	-0.342492	Acetyl [N-Term]
93	Large proline-rich protein BAG6 OS=Mus musculus OX=10090 GN=Bag6 PE=1 SV=1	Bag6	-0.163013	-0.443159	-0.439075	-0.342337
94	Acyl-coenzyme A thioesterase 8 OS=Mus musculus OX=10090 GN=Acot8 PE=1 SV=1	Acot8		-1.14796	-0.121007	-0.339584
95	Pyruvate dehydrogenase E1 component subunit alpha, somatic form, mitochondrial OS=Mus musculus OX=10090 GN=Pdha1 PE=1 SV=1	Pdha1	-0.0186164	-1.14731	-0.100851	-0.33939
96	Erlin-1 OS=Mus musculus OX=10090 GN=Erlin1 PE=1 SV=2	Erlin1		-0.464709	-0.620285	-0.336938
97	26S proteasome non-ATPase regulatory subunit 5 OS=Mus musculus OX=10090 GN=Psmd5 PE=1 SV=4	Psmd5	-0.328674	-0.418593	-0.263389	-0.335487	Acetyl [N-Term]
98	Pentatricopeptide repeat domain-containing protein 3, mitochondrial OS=Mus musculus OX=10090 GN=Ptcd3 PE=1 SV=2	Ptcd3	-0.149149	-0.633249	-0.25561	-0.331495
99	Heterogeneous nuclear ribonucleoprotein D0 OS=Mus musculus OX=10090 GN=Hnrnpd PE=1 SV=2	Hnrnpd	-0.0443465	-0.1792	-0.905961	-0.330007
100	Pre-mRNA-processing factor 40 homolog A OS=Mus musculus OX=10090 GN=Prpf40a PE=1 SV=1	Prpf40a	-0.338195	-0.243164	-0.411113	-0.329181
101	Talin-1 OS=Mus musculus OX=10090 GN=Tln1 PE=1 SV=2	Tln1	0.0990971	-0.510045	-0.699728	-0.328561
102	Iron-sulfur cluster assembly 2 homolog, mitochondrial OS=Mus musculus OX=10090 GN=Isca2 PE=1 SV=2	Isca2	-0.0356619	-0.211749	-0.862103	-0.328421
103	Endoplasmic reticulum chaperone BiP OS=Mus musculus OX=10090 GN=Hspa5 PE=1 SV=3	Hspa5	-0.329217	-0.355532	-0.291605	-0.325213
104	Heat shock 70 kDa protein 13 OS=Mus musculus OX=10090 GN=Hspa13 PE=1 SV=1	Hspa13		-0.532608	-0.497323	-0.322094
105	Phosphatidylinositol glycan anchor biosynthesis class U protein OS=Mus musculus OX=10090 GN=Pigu PE=1 SV=4	Pigu		-0.371977	-0.668099	-0.320691
106	ATPase family protein 2 homolog OS=Mus musculus OX=10090 GN=Spata5 PE=1 SV=2	Spata5	-0.539705	-0.353161	-0.102577	-0.320639
107	NADH dehydrogenase [ubiquinone] flavoprotein 2, mitochondrial OS=Mus musculus OX=10090 GN=Ndufv2 PE=1 SV=2	Ndufv2	0.0186756	-0.325853	-0.757345	-0.320462
108	EH domain-containing protein 1 OS=Mus musculus OX=10090 GN=Ehd1 PE=1 SV=1	Ehd1	-0.900991	-0.224351	0.0224053	-0.317637
109	Transmembrane protein 33 OS=Mus musculus OX=10090 GN=Tmem33 PE=1 SV=1	Tmem33	-0.222518	-0.0646948	-0.745107	-0.316026	Acetyl [N-Term]
110	40S ribosomal protein S15a OS=Mus musculus OX=10090 GN=Rps15a PE=1 SV=2	Rps15a	-0.367159	-0.347251	-0.236319	-0.315752
111	Pre-mRNA-splicing factor ATP-dependent RNA helicase DHX15 OS=Mus musculus OX=10090 GN=Dhx15 PE=1 SV=2	Dhx15	-0.407483	-0.288049	-0.246317	-0.312346
112	Elongation factor Ts, mitochondrial OS=Mus musculus OX=10090 GN=Tsfm PE=1 SV=1	Tsfm	-0.168847	-0.446944	-0.333509	-0.311892
113	Nucleolar complex protein 3 homolog OS=Mus musculus OX=10090 GN=Noc3l PE=2 SV=2	Noc3l	0.257405	-0.30286	-1.27551	-0.310522
114	Elongation factor 1-beta OS=Mus musculus OX=10090 GN=Eef1b PE=1 SV=5	Eef1b	0.0628009	-0.596527	-0.480636	-0.308467
115	V-type proton ATPase subunit F OS=Mus musculus OX=10090 GN=Atp6v1f PE=1 SV=2	Atp6v1f	0.0888154	-0.64173	-0.477054	-0.308237
116	ELAV-like protein 1 OS=Mus musculus OX=10090 GN=Elavl1 PE=1 SV=2	Elavl1	0.0667771	-1.58177	0.0600151	-0.307619
117	Dolichyl-diphosphooligosaccharide--protein glycosyltransferase 48 kDa subunit OS=Mus musculus OX=10090 GN=Ddost PE=1 SV=2	Ddost	-0.018813	-0.153392	-0.886968	-0.305831
118	Cathepsin D OS=Mus musculus OX=10090 GN=Ctsd PE=1 SV=1	Ctsd	-0.341987	-0.197795	-0.381729	-0.304984
119	Isocitrate dehydrogenase [NAD] subunit gamma 1, mitochondrial OS=Mus musculus OX=10090 GN=Idh3g PE=1 SV=1	Idh3g	-0.239992	-0.350548	-0.32506	-0.304421
120	Transcription intermediary factor 1-beta OS=Mus musculus OX=10090 GN=Trim28 PE=1 SV=3	Trim28	-0.359509	-0.55641	-0.0418297	-0.303505	Acetyl [N-Term]; Phospho [S594(96.2)]
121	Calreticulin OS=Mus musculus OX=10090 GN=Calr PE=1 SV=1	Calr	-0.268359	-0.527868	-0.139597	-0.303048
122	Casein kinase II subunit alpha OS=Mus musculus OX=10090 GN=Csnk2a1 PE=1 SV=2	Csnk2a1	-0.214595	-0.405284	-0.293483	-0.302341
123	Calcineurin B homologous protein 1 OS=Mus musculus OX=10090 GN=Chp1 PE=1 SV=2	Chp1	-0.259883	-0.221605	-0.431066	-0.301349
124	Lanosterol synthase OS=Mus musculus OX=10090 GN=Lss PE=1 SV=2	Lss	-0.295045	-0.309379	-0.296006	-0.300129	Acetyl [N-Term]
125	Protein transport protein Sec61 subunit gamma OS=Mus musculus OX=10090 GN=Sec61g PE=3 SV=1	Sec61g	-0.169337	-0.396772	-0.344029	-0.300066	Acetyl [N-Term]
126	Protein disulfide-isomerase A6 OS=Mus musculus OX=10090 GN=Pdia6 PE=1 SV=3	Pdia6	-0.262974	-0.445846	-0.200588	-0.299431
127	Tubulin alpha-1B chain OS=Mus musculus OX=10090 GN=Tuba1b PE=1 SV=2	Tuba1b	-0.440558	-0.389332	-0.0927915	-0.299241
128	Lysophospholipid acyltransferase LPCAT4 OS=Mus musculus OX=10090 GN=Lpcat4 PE=1 SV=1	Lpcat4		-0.549877	-0.399938	-0.297508
129	Actin, alpha cardiac muscle 1 OS=Mus musculus OX=10090 GN=Actc1 PE=1 SV=1	Actc1		-1.27792	0.0441924	-0.296017	Ubiq [K217]
130	Aminoacyl tRNA synthase complex-interacting multifunctional protein 2 OS=Mus musculus OX=10090 GN=Aimp2 PE=1 SV=2	Aimp2		-0.703395	-0.269525	-0.295885
131	Transitional endoplasmic reticulum ATPase OS=Mus musculus OX=10090 GN=Vcp PE=1 SV=4	Vcp	-0.204114	-0.383958	-0.304308	-0.29558	Acetyl [N-Term]
132	DNA polymerase beta OS=Mus musculus OX=10090 GN=Polb PE=1 SV=3	Polb	-0.537267	-0.144211	-0.233388	-0.295373
133	NFU1 iron-sulfur cluster scaffold homolog, mitochondrial OS=Mus musculus OX=10090 GN=Nfu1 PE=1 SV=2	Nfu1		-0.457163	-0.480445	-0.295026
134	Protein disulfide-isomerase A3 OS=Mus musculus OX=10090 GN=Pdia3 PE=1 SV=2	Pdia3	-0.351076	-0.25887	-0.268068	-0.292079	Acetyl [K152(100)]
135	Peroxiredoxin-2 OS=Mus musculus OX=10090 GN=Prdx2 PE=1 SV=3	Prdx2	-0.131703	-0.580217	-0.202051	-0.291633
136	40S ribosomal protein S3 OS=Mus musculus OX=10090 GN=Rps3 PE=1 SV=1	Rps3	-0.573652	-0.172347	-0.164949	-0.291432
137	3-ketoacyl-CoA thiolase A, peroxisomal OS=Mus musculus OX=10090 GN=Acaa1a PE=1 SV=1	Acaa1a	-0.403217	-0.177054	-0.301124	-0.290828
138	Long-chain-fatty-acid--CoA ligase 5 OS=Mus musculus OX=10090 GN=Acsl5 PE=1 SV=1	Acsl5	-0.251213	-0.196131	-0.432	-0.289644	Acetyl [K628(100)]
139	Cohesin subunit SA-1 OS=Mus musculus OX=10090 GN=Stag1 PE=1 SV=3	Stag1		-0.599399	-0.329553	-0.288762
140	Ufm1-specific protease 2 OS=Mus musculus OX=10090 GN=Ufsp2 PE=1 SV=1	Ufsp2	-0.266263	-0.344491	-0.256011	-0.288384
141	T-complex protein 1 subunit zeta OS=Mus musculus OX=10090 GN=Cct6a PE=1 SV=3	Cct6a	-0.360782	-0.28829	-0.218179	-0.287909
142	Signal peptidase complex catalytic subunit SEC11A OS=Mus musculus OX=10090 GN=Sec11a PE=1 SV=1	Sec11a	7.11886e-05	-0.20268	-0.763622	-0.287478	Acetyl [N-Term]
143	Procollagen-lysine,2-oxoglutarate 5-dioxygenase 1 OS=Mus musculus OX=10090 GN=Plod1 PE=1 SV=1	Plod1	-0.282597	-0.290676	-0.28699	-0.28675
144	E3 ubiquitin-protein ligase TRIM32 OS=Mus musculus OX=10090 GN=Trim32 PE=1 SV=2	Trim32	-0.206128	-0.343355	-0.312789	-0.286216	Acetyl [N-Term]
145	RNA-binding protein NOB1 OS=Mus musculus OX=10090 GN=Nob1 PE=1 SV=1	Nob1	-0.250355	-0.413046	-0.195629	-0.283423
146	Prosaposin OS=Mus musculus OX=10090 GN=Psap PE=1 SV=2	Psap	-0.45828	-0.217794	-0.188948	-0.283388
147	Ubiquilin-2 OS=Mus musculus OX=10090 GN=Ubqln2 PE=1 SV=2	Ubqln2	-0.430339	-0.37252	-0.0726543	-0.283137	Acetyl [N-Term]
148	26S proteasome regulatory subunit 6B OS=Mus musculus OX=10090 GN=Psmc4 PE=1 SV=2	Psmc4	-0.0982018	-0.553187	-0.2261	-0.28007	Acetyl [N-Term]
149	Centrin-2 OS=Mus musculus OX=10090 GN=Cetn2 PE=1 SV=1	Cetn2	-0.0586768	-0.136132	-0.734709	-0.279844
150	Complement component 1 Q subcomponent-binding protein, mitochondrial OS=Mus musculus OX=10090 GN=C1qbp PE=1 SV=1	C1qbp	-0.173178	-0.129533	-0.575201	-0.279163
151	Pericentriolar material 1 protein OS=Mus musculus OX=10090 GN=Pcm1 PE=1 SV=2	Pcm1	-0.338607	-0.434171	-0.0808739	-0.276713	Phospho [S957(100)]
152	Transketolase OS=Mus musculus OX=10090 GN=Tkt PE=1 SV=1	Tkt	0.420552	-1.81935	-0.226491	-0.27666
153	Nitric oxide-associated protein 1 OS=Mus musculus OX=10090 GN=Noa1 PE=1 SV=1	Noa1		-0.811132	-0.141148	-0.276525
154	Heterogeneous nuclear ribonucleoprotein A/B OS=Mus musculus OX=10090 GN=Hnrnpab PE=1 SV=1	Hnrnpab	-0.0364907	-0.433493	-0.39019	-0.275484
155	Nucleoporin Nup43 OS=Mus musculus OX=10090 GN=Nup43 PE=1 SV=2	Nup43	0.0527641	-0.547493	-0.401001	-0.275326
156	Fragile X mental retardation syndrome-related protein 2 OS=Mus musculus OX=10090 GN=Fxr2 PE=1 SV=1	Fxr2	-1.00104	-0.201786	0.152359	-0.274333
157	Sec1 family domain-containing protein 1 OS=Mus musculus OX=10090 GN=Scfd1 PE=1 SV=1	Scfd1	-0.18752	-0.456657	-0.192571	-0.273557
158	Coatomer subunit gamma-1 OS=Mus musculus OX=10090 GN=Copg1 PE=1 SV=1	Copg1	-0.526663	-0.56069	0.151726	-0.272858
159	DNA methyltransferase 1-associated protein 1 OS=Mus musculus OX=10090 GN=Dmap1 PE=1 SV=1	Dmap1		-0.29418	-0.581689	-0.272462
160	Inositol 1,4,5-trisphosphate receptor type 1 OS=Mus musculus OX=10090 GN=Itpr1 PE=1 SV=2	Itpr1		-0.0121911	-1.02258	-0.272402
161	Procollagen galactosyltransferase 1 OS=Mus musculus OX=10090 GN=Colgalt1 PE=1 SV=2	Colgalt1	-0.20961	-0.253332	-0.358115	-0.272349
162	Calcium uniporter regulatory subunit MCUb, mitochondrial OS=Mus musculus OX=10090 GN=Mcub PE=1 SV=1	Mcub		-0.274945	-0.604234	-0.272122
163	AP-2 complex subunit alpha-2 OS=Mus musculus OX=10090 GN=Ap2a2 PE=1 SV=2	Ap2a2	-0.0352256	-0.502816	-0.313429	-0.270942
164	Presequence protease, mitochondrial OS=Mus musculus OX=10090 GN=Pitrm1 PE=1 SV=1	Pitrm1	-0.261206	-0.365179	-0.19145	-0.270853
165	MAGUK p55 subfamily member 2 OS=Mus musculus OX=10090 GN=Mpp2 PE=1 SV=1	Mpp2	0.193924	-0.304095	-0.901796	-0.269372
166	G-rich sequence factor 1 OS=Mus musculus OX=10090 GN=Grsf1 PE=1 SV=2	Grsf1	-0.226026	-0.3899	-0.199237	-0.269292
167	40S ribosomal protein S20 OS=Mus musculus OX=10090 GN=Rps20 PE=1 SV=1	Rps20	-0.402702	-0.262852	-0.145543	-0.266548
168	Minor histocompatibility antigen H13 OS=Mus musculus OX=10090 GN=Hm13 PE=1 SV=1	Hm13	-0.0976945	-0.501022	-0.225635	-0.265142
169	Teneurin-3 OS=Mus musculus OX=10090 GN=Tenm3 PE=1 SV=1	Tenm3	-0.620961	-0.380794	0.108751	-0.265028
170	Aldehyde dehydrogenase family 3 member A2 OS=Mus musculus OX=10090 GN=Aldh3a2 PE=1 SV=2	Aldh3a2	-0.056313	-0.322154	-0.442983	-0.264648
171	Gem-associated protein 5 OS=Mus musculus OX=10090 GN=Gemin5 PE=1 SV=2	Gemin5	-0.210122	-0.551466	-0.0718553	-0.264071
172	Aspartate--tRNA ligase, cytoplasmic OS=Mus musculus OX=10090 GN=Dars PE=1 SV=2	Dars	-0.255221	-0.3175	-0.220071	-0.263703
173	Coatomer subunit gamma-2 OS=Mus musculus OX=10090 GN=Copg2 PE=1 SV=1	Copg2	-0.283119	-0.337571	-0.173858	-0.263234
174	Structural maintenance of chromosomes protein 2 OS=Mus musculus OX=10090 GN=Smc2 PE=1 SV=2	Smc2	-0.153994	-0.617321	-0.0752917	-0.263156	Acetyl [K523(99)]
175	Signal recognition particle 54 kDa protein OS=Mus musculus OX=10090 GN=Srp54 PE=1 SV=2	Srp54	-0.434861	-0.320786	-0.0570313	-0.262089
176	DnaJ homolog subfamily B member 11 OS=Mus musculus OX=10090 GN=Dnajb11 PE=1 SV=1	Dnajb11	-0.218241	-0.423148	-0.152378	-0.260051
177	Cancer-related nucleoside-triphosphatase homolog OS=Mus musculus OX=10090 GN=Ntpcr PE=1 SV=1	Ntpcr	-0.506635	-0.222824	-0.082478	-0.260047
178	T-complex protein 1 subunit alpha OS=Mus musculus OX=10090 GN=Tcp1 PE=1 SV=3	Tcp1	-0.196336	-0.390228	-0.197807	-0.258628	Acetyl [N-Term]
179	Msx2-interacting protein OS=Mus musculus OX=10090 GN=Spen PE=1 SV=2	Spen		-0.6153	-0.225261	-0.25829
180	Dihydrolipoyllysine-residue acetyltransferase component of pyruvate dehydrogenase complex, mitochondrial OS=Mus musculus OX=10090 GN=Dlat PE=1 SV=2	Dlat	-0.181699	-0.226237	-0.373837	-0.25828
181	Long-chain-fatty-acid--CoA ligase 1 OS=Mus musculus OX=10090 GN=Acsl1 PE=1 SV=2	Acsl1	-0.248163	-0.269669	-0.251974	-0.256572
182	Superoxide dismutase [Mn], mitochondrial OS=Mus musculus OX=10090 GN=Sod2 PE=1 SV=3	Sod2	-0.321513	-0.0504095	-0.422678	-0.256166
183	Cytochrome c oxidase subunit 6B1 OS=Mus musculus OX=10090 GN=Cox6b1 PE=1 SV=2	Cox6b1	-0.109607	-0.234298	-0.437361	-0.254161	Acetyl [N-Term]
184	Coatomer subunit beta' OS=Mus musculus OX=10090 GN=Copb2 PE=1 SV=2	Copb2	-0.353366	-0.213889	-0.197555	-0.253261
185	ATP-binding cassette sub-family B member 10, mitochondrial OS=Mus musculus OX=10090 GN=Abcb10 PE=1 SV=1	Abcb10		-0.16381	-0.678305	-0.252935
186	Adenylate kinase 2, mitochondrial OS=Mus musculus OX=10090 GN=Ak2 PE=1 SV=5	Ak2	0.0247404	-0.322206	-0.512823	-0.252689
187	Aladin OS=Mus musculus OX=10090 GN=Aaas PE=1 SV=1	Aaas	-0.178539	-0.37114	-0.214185	-0.252225	Acetyl [N-Term]
188	Malate dehydrogenase, mitochondrial OS=Mus musculus OX=10090 GN=Mdh2 PE=1 SV=3	Mdh2	-0.234292	-0.29351	-0.229354	-0.252092	Phospho [S41]
189	Multifunctional procollagen lysine hydroxylase and glycosyltransferase LH3 OS=Mus musculus OX=10090 GN=Plod3 PE=1 SV=1	Plod3	-0.164827	-0.500843	-0.119263	-0.25189
190	Condensin complex subunit 1 OS=Mus musculus OX=10090 GN=Ncapd2 PE=1 SV=2	Ncapd2	0.142129	-0.845736	-0.218106	-0.251738
191	CAAX prenyl protease 1 homolog OS=Mus musculus OX=10090 GN=Zmpste24 PE=1 SV=2	Zmpste24	0.121648	-0.548648	-0.416408	-0.251009
192	DnaJ homolog subfamily B member 6 OS=Mus musculus OX=10090 GN=Dnajb6 PE=1 SV=4	Dnajb6	-0.105037	-0.160074	-0.519947	-0.250304	Acetyl [N-Term]
193	ATP synthase-coupling factor 6, mitochondrial OS=Mus musculus OX=10090 GN=Atp5pf PE=1 SV=1	Atp5pf	-0.0336406	-0.204352	-0.559417	-0.249561
194	Nesprin-2 OS=Mus musculus OX=10090 GN=Syne2 PE=1 SV=2	Syne2		-0.226539	-0.579926	-0.249433
195	Ran GTPase-activating protein 1 OS=Mus musculus OX=10090 GN=Rangap1 PE=1 SV=2	Rangap1	-0.217448	-0.524934	-0.0449262	-0.249013	Acetyl [N-Term]
196	Translocon-associated protein subunit alpha OS=Mus musculus OX=10090 GN=Ssr1 PE=1 SV=1	Ssr1		-0.434651	-0.348821	-0.248623	Phospho [S268(100)]
197	60S acidic ribosomal protein P2 OS=Mus musculus OX=10090 GN=Rplp2 PE=1 SV=3	Rplp2	-0.058449	-0.227228	-0.491691	-0.248244
198	CCR4-NOT transcription complex subunit 1 OS=Mus musculus OX=10090 GN=Cnot1 PE=1 SV=2	Cnot1	-0.265575	-0.382103	-0.109776	-0.248155
199	Splicing factor 3B subunit 6 OS=Mus musculus OX=10090 GN=Sf3b6 PE=1 SV=1	Sf3b6		-0.309154	-0.470271	-0.246427
200	Golgin subfamily A member 2 OS=Mus musculus OX=10090 GN=Golga2 PE=1 SV=3	Golga2	0.0535515	-0.346646	-0.502844	-0.245859
201	Pyruvate carboxylase, mitochondrial OS=Mus musculus OX=10090 GN=Pc PE=1 SV=1	Pc	-0.338721	-0.310416	-0.0989292	-0.245325
202	ATPase MORC2A OS=Mus musculus OX=10090 GN=Morc2a PE=1 SV=2	Morc2a		-0.646686	-0.163903	-0.245054
203	Serrate RNA effector molecule homolog OS=Mus musculus OX=10090 GN=Srrt PE=1 SV=1	Srrt	-0.175079	-0.239284	-0.324658	-0.245043
204	60S ribosomal protein L9 OS=Mus musculus OX=10090 GN=Rpl9 PE=2 SV=2	Rpl9	0.0188902	-0.49982	-0.298985	-0.244002
205	Prolyl 4-hydroxylase subunit alpha-2 OS=Mus musculus OX=10090 GN=P4ha2 PE=1 SV=1	P4ha2	-0.377373	-0.382954	-0.00415685	-0.243645
206	Regulator of nonsense transcripts 1 OS=Mus musculus OX=10090 GN=Upf1 PE=1 SV=2	Upf1	-0.53984	-0.1238	-0.0990151	-0.24054
207	Serine/arginine repetitive matrix protein 2 OS=Mus musculus OX=10090 GN=Srrm2 PE=1 SV=3	Srrm2	0.00904182	-0.397487	-0.365846	-0.239293	Phospho [S1151(100)]
208	Ornithine aminotransferase, mitochondrial OS=Mus musculus OX=10090 GN=Oat PE=1 SV=1	Oat	-0.218298	-0.144015	-0.363992	-0.239232
209	ATP-dependent 6-phosphofructokinase, platelet type OS=Mus musculus OX=10090 GN=Pfkp PE=1 SV=1	Pfkp	-0.220595	-0.364137	-0.139409	-0.238411
210	Pyruvate dehydrogenase protein X component, mitochondrial OS=Mus musculus OX=10090 GN=Pdhx PE=1 SV=1	Pdhx	-0.16034	-0.280886	-0.275414	-0.2378
211	60S ribosomal protein L24 OS=Mus musculus OX=10090 GN=Rpl24 PE=1 SV=2	Rpl24	-0.257657	-0.386606	-0.0849914	-0.237772
212	Dynactin subunit 2 OS=Mus musculus OX=10090 GN=Dctn2 PE=1 SV=3	Dctn2	0.0074785	-0.44934	-0.308735	-0.23734
213	Eukaryotic translation initiation factor 5A-1 OS=Mus musculus OX=10090 GN=Eif5a PE=1 SV=2	Eif5a	0.0621774	-0.45911	-0.366161	-0.235982	Acetyl [N-Term]
214	Xaa-Pro aminopeptidase 3 OS=Mus musculus OX=10090 GN=Xpnpep3 PE=1 SV=1	Xpnpep3	0.257965	-0.507623	-0.6255	-0.235956
215	ATP synthase subunit O, mitochondrial OS=Mus musculus OX=10090 GN=Atp5po PE=1 SV=1	Atp5po	0.0865494	-0.588599	-0.283828	-0.23547
216	Heterogeneous nuclear ribonucleoprotein H OS=Mus musculus OX=10090 GN=Hnrnph1 PE=1 SV=3	Hnrnph1	-0.189669	-0.355781	-0.162688	-0.233553	Acetyl [N-Term; N-Term]
217	CCA tRNA nucleotidyltransferase 1, mitochondrial OS=Mus musculus OX=10090 GN=Trnt1 PE=1 SV=1	Trnt1		-0.253667	-0.483328	-0.232155
218	Surfeit locus protein 4 OS=Mus musculus OX=10090 GN=Surf4 PE=1 SV=1	Surf4	0.382187	-1.1022	-0.348728	-0.23198	Acetyl [N-Term]
219	DNA replication licensing factor MCM4 OS=Mus musculus OX=10090 GN=Mcm4 PE=1 SV=1	Mcm4		-0.766312	-0.0488803	-0.231862
220	Prenylcysteine oxidase-like OS=Mus musculus OX=10090 GN=Pcyox1l PE=1 SV=1	Pcyox1l	-0.0456669	-0.127945	-0.576349	-0.231846
221	Regulator of microtubule dynamics protein 3 OS=Mus musculus OX=10090 GN=Rmdn3 PE=1 SV=2	Rmdn3	-0.235851	-0.376436	-0.0954964	-0.231372
222	Probable 28S rRNA (cytosine-C(5))-methyltransferase OS=Mus musculus OX=10090 GN=Nsun5 PE=2 SV=2	Nsun5		-1.53695	0.280737	-0.229141	Acetyl [N-Term]
223	Plexin-A4 OS=Mus musculus OX=10090 GN=Plxna4 PE=1 SV=3	Plxna4		-1.16831	0.158478	-0.228226	Phospho [S1847; S1850; S1854; Y1855]
224	Pyrroline-5-carboxylate reductase 2 OS=Mus musculus OX=10090 GN=Pycr2 PE=1 SV=1	Pycr2	-0.647355	0.0629961	-0.186441	-0.227775
225	Heterogeneous nuclear ribonucleoprotein F OS=Mus musculus OX=10090 GN=Hnrnpf PE=1 SV=3	Hnrnpf	-0.23814	-0.416488	-0.0495732	-0.226957	Acetyl [N-Term]
226	Poly(rC)-binding protein 2 OS=Mus musculus OX=10090 GN=Pcbp2 PE=1 SV=1	Pcbp2	-0.234917	-0.466281	-0.014041	-0.226636
227	116 kDa U5 small nuclear ribonucleoprotein component OS=Mus musculus OX=10090 GN=Eftud2 PE=1 SV=1	Eftud2	0.0605315	-0.525526	-0.273096	-0.225949
228	Dehydrogenase/reductase SDR family member 4 OS=Mus musculus OX=10090 GN=Dhrs4 PE=1 SV=3	Dhrs4		-0.703577	-0.067488	-0.224123
229	26S proteasome non-ATPase regulatory subunit 1 OS=Mus musculus OX=10090 GN=Psmd1 PE=1 SV=1	Psmd1	0.142693	-0.872128	-0.123079	-0.224019	Acetyl [N-Term]
230	Coatomer subunit zeta-1 OS=Mus musculus OX=10090 GN=Copz1 PE=1 SV=1	Copz1	-0.419968	-0.0904496	-0.181169	-0.223947	Acetyl [N-Term]
231	Erlin-2 OS=Mus musculus OX=10090 GN=Erlin2 PE=1 SV=1	Erlin2	-0.161014	-0.274168	-0.237403	-0.223422
232	Golgin subfamily A member 5 OS=Mus musculus OX=10090 GN=Golga5 PE=1 SV=2	Golga5	-0.0435311	0.01591	-0.764098	-0.223089
233	Histone deacetylase 2 OS=Mus musculus OX=10090 GN=Hdac2 PE=1 SV=1	Hdac2		-0.747882	-0.0325843	-0.22143
234	40S ribosomal protein S18 OS=Mus musculus OX=10090 GN=Rps18 PE=1 SV=3	Rps18	-0.386009	-0.353887	0.0412686	-0.219418	Acetyl [N-Term]
235	Dihydropyrimidinase-related protein 1 OS=Mus musculus OX=10090 GN=Crmp1 PE=1 SV=1	Crmp1	-0.249444	-0.255047	-0.154785	-0.21902
236	Activator of 90 kDa heat shock protein ATPase homolog 1 OS=Mus musculus OX=10090 GN=Ahsa1 PE=1 SV=2	Ahsa1	-0.332611	-0.142699	-0.187668	-0.218741
237	Eukaryotic translation initiation factor 3 subunit A OS=Mus musculus OX=10090 GN=Eif3a PE=1 SV=5	Eif3a	-0.197891	-0.576401	0.0522949	-0.217943
238	Protein SOGA3 OS=Mus musculus OX=10090 GN=Soga3 PE=1 SV=2	Soga3	-0.449043	-0.464671	0.168331	-0.217076	Phospho [S760(99.9)]
239	Elongation factor G, mitochondrial OS=Mus musculus OX=10090 GN=Gfm1 PE=1 SV=1	Gfm1	0.0258535	-0.367112	-0.342726	-0.216493
240	Ubiquitin-conjugating enzyme E2 G2 OS=Mus musculus OX=10090 GN=Ube2g2 PE=1 SV=1	Ube2g2		-0.614845	-0.102741	-0.21521
241	Apoptosis inhibitor 5 OS=Mus musculus OX=10090 GN=Api5 PE=1 SV=2	Api5	-1.16942	-0.361689	0.446486	-0.214481	Phospho [S464(99.6)]
242	Peroxiredoxin-5, mitochondrial OS=Mus musculus OX=10090 GN=Prdx5 PE=1 SV=2	Prdx5	-0.00528048	-0.113216	-0.589197	-0.214472
243	Probable ATP-dependent RNA helicase DDX5 OS=Mus musculus OX=10090 GN=Ddx5 PE=1 SV=2	Ddx5	-0.470827	-0.133971	-0.0683564	-0.213909
244	ER membrane protein complex subunit 10 OS=Mus musculus OX=10090 GN=Emc10 PE=2 SV=2	Emc10		-0.603941	-0.10241	-0.212328
245	Glutamate dehydrogenase 1, mitochondrial OS=Mus musculus OX=10090 GN=Glud1 PE=1 SV=1	Glud1	-0.107103	-0.313884	-0.221187	-0.211574
246	Signal peptidase complex subunit 2 OS=Mus musculus OX=10090 GN=Spcs2 PE=1 SV=1	Spcs2	0.248681	-0.924469	-0.184716	-0.20933
247	Isoleucine--tRNA ligase, mitochondrial OS=Mus musculus OX=10090 GN=Iars2 PE=1 SV=1	Iars2	-0.028956	-0.300276	-0.317161	-0.209298
248	ER membrane protein complex subunit 7 OS=Mus musculus OX=10090 GN=Emc7 PE=1 SV=1	Emc7		-0.241481	-0.416315	-0.20911
249	Long-chain fatty acid transport protein 4 OS=Mus musculus OX=10090 GN=Slc27a4 PE=1 SV=1	Slc27a4	-0.0240014	-0.268834	-0.354439	-0.208858
250	Nucleolar and coiled-body phosphoprotein 1 OS=Mus musculus OX=10090 GN=Nolc1 PE=1 SV=1	Nolc1	-0.122137	-0.404222	-0.118284	-0.20881	Phospho [S563(100)]
251	Interferon-inducible protein AIM2 OS=Mus musculus OX=10090 GN=Aim2 PE=1 SV=2	Aim2		-0.409155	-0.244269	-0.207945
252	Glutathione hydrolase 7 OS=Mus musculus OX=10090 GN=Ggt7 PE=1 SV=2	Ggt7	-0.182245	-0.191793	-0.248587	-0.207246	Acetyl [N-Term]
253	Ubiquitin carboxyl-terminal hydrolase 5 OS=Mus musculus OX=10090 GN=Usp5 PE=1 SV=1	Usp5	-0.0583437	-0.446271	-0.145092	-0.207214	Acetyl [N-Term]
254	Stromal interaction molecule 1 OS=Mus musculus OX=10090 GN=Stim1 PE=1 SV=2	Stim1	0.102212	-0.639938	-0.178555	-0.207147	Phospho [S567(100)]
255	Rho guanine nucleotide exchange factor 2 OS=Mus musculus OX=10090 GN=Arhgef2 PE=1 SV=4	Arhgef2	-0.637945	-0.278247	0.178775	-0.206927
256	Ras-related protein Rab-14 OS=Mus musculus OX=10090 GN=Rab14 PE=1 SV=3	Rab14	0.105126	-0.442599	-0.343634	-0.206756
257	3-ketoacyl-CoA thiolase, mitochondrial OS=Mus musculus OX=10090 GN=Acaa2 PE=1 SV=3	Acaa2		-0.281416	-0.364519	-0.206722
258	Pre-mRNA-processing factor 6 OS=Mus musculus OX=10090 GN=Prpf6 PE=1 SV=1	Prpf6	-0.298611	-0.320653	-0.0193554	-0.20622
259	Proliferation-associated protein 2G4 OS=Mus musculus OX=10090 GN=Pa2g4 PE=1 SV=3	Pa2g4	-0.384546	-0.0341683	-0.218738	-0.205379
260	Dolichyl-phosphate beta-glucosyltransferase OS=Mus musculus OX=10090 GN=Alg5 PE=1 SV=1	Alg5	0.11094	-0.424808	-0.363799	-0.20535
261	Stress-induced-phosphoprotein 1 OS=Mus musculus OX=10090 GN=Stip1 PE=1 SV=1	Stip1	-0.0469087	-0.168291	-0.426039	-0.205227
262	Polypyrimidine tract-binding protein 2 OS=Mus musculus OX=10090 GN=Ptbp2 PE=1 SV=2	Ptbp2	-0.39189	-0.400535	0.115242	-0.204862	Acetyl [K45]
263	Protein ERGIC-53 OS=Mus musculus OX=10090 GN=Lman1 PE=1 SV=1	Lman1	0.00279492	-0.239538	-0.399982	-0.20267
264	Histone-binding protein RBBP4 OS=Mus musculus OX=10090 GN=Rbbp4 PE=1 SV=5	Rbbp4		-0.328645	-0.299533	-0.201577	Acetyl [N-Term]; Acetyl [K4(100)]
265	60S ribosomal protein L21 OS=Mus musculus OX=10090 GN=Rpl21 PE=1 SV=3	Rpl21	-0.190157	-0.436567	-0.00792777	-0.200956
266	Glycerol-3-phosphate acyltransferase 4 OS=Mus musculus OX=10090 GN=Gpat4 PE=1 SV=1	Gpat4		-0.23712	-0.392878	-0.200887
267	Adipocyte-related X-chromosome expressed sequence 1 OS=Mus musculus OX=10090 GN=Arxes1 PE=1 SV=1	Arxes1		-0.346858	-0.278594	-0.200532
268	ATP synthase subunit beta, mitochondrial OS=Mus musculus OX=10090 GN=Atp5f1b PE=1 SV=2	Atp5f1b	0.00758319	-0.383506	-0.252901	-0.200333
269	60S acidic ribosomal protein P1 OS=Mus musculus OX=10090 GN=Rplp1 PE=1 SV=1	Rplp1	0.624077	-0.838962	-0.965115	-0.199527	Acetyl [N-Term]
